# Supplementary material for: Causal Effects of Gut Microbiota and Associated Metabolites on Retinal Diseases and Visual Impairment: A Mendelian Randomization Study
Source: J Ophthalmol. 2026 Jun 17;2026:4233490. doi: 10.1155/joph/4233490 (PMC13273394; doi:10.1155/joph/4233490)
Supplement: Supplementary file 1 — Supporting Information 1 Supporting File 1: Supporting Tables. Table S1: Data source of MR analysis; Table S2: The selection of gut microbiota associated metabolites as exposures; Table S3: Primary MR results and power; Table S4: Sensitivity analysis for MR results; Table S5: Harmonized dataset for measurable exposure–outcome and each F‐statistics; Table S6: Reverse MR results; Table S7: Multivariable MR results. [file JOPH-2026-4233490-s001.xlsx]

## Sheet: Tables captions and titles
Supplementary Tables
Causal Effects of Gut Microbiota and Associated Metabolites on Retinal Diseases and Visual Impairment: A Mendelian Randomization Study
Chuyao Yu1, Li Dong1, Ruiheng Zhang1, Heyan Li1, Xuhan Shi1, Haotian Wu1, Wenda Zhou1, Yitong Li1, Wen-Bin Wei1*
1 Beijing Tongren Eye Center, Beijing key Laboratory of Intraocular Tumor Diagnosis and Treatment, Beijing Ophthalmology＆Visual Sciences Key Lab, Medical Artificial Intelligence Research and Verification Key Laboratory of the Ministry of Industry and Information Technology, Beijing Tongren Hospital, Capital Medical University, Beijing 100730, China.
*Correspondence: Wen-bin Wei: weiwenbintr@163.com
Titles	Brief Description
Table S1	Data source of MR analysis
Table S2	The selection of gut microbiota associated metabolites as exposures
Table S3	Primary MR results and power
Table S4	Sensitivity analysis for MR results
Table S5	Harmonised dataset for measurable exposure-outcome and each F-statistics
Table S6	Reverse MR results
Table S7	Multivariable MR results

## Sheet: Table S1
Traits	Variable	Year	Sex	Population	Sample_size	Number of SNPs	Consortium	Author	PMID
Microbial relative abundance	exposure	2021	Males and Females	Mixed (>72%European)	18340	NA	BSPSPC, CARDIAb, CARDIAw, COPSAC, DanFunD, FGFP, FOCUS, GEM, GenR, KSCS, LLD, METSIM, MIBS, NGRC, NTR, PNP, POPCOL, RS3, SHIP, HCHS/SOL, TwinsUK	Kurilshikov	33462485
Gut Microbiota associated Metabolites	exposure	2023	Males and Females	European	8299	NA	(CLSA)	Chen Y, Lu T	36635386
Alcohol Intake Frequency	exposure	2018	Males and Females	European	462346	9851867	MRC-IEU	Ben Elsworth
Body Mass Index	exposure	2018	Males and Females	European	454884	9851867	MRC-IEU	Ben Elsworth
Early Age-related Macular Degeneration	outcome	2020	Males and Females	European	105248	11703383	IAMDGC, UKBB, et al	Winkler TW	32843070
Diabetic Retinopathy	outcome	2022	Males and Females	European	292487	20167908	FINNGEN
Disorders of Choroid and Retina	outcome	2022	Males and Females	European	342499	20169557	FINNGEN
Visual Impairment	outcome	2022	Males and Females	European	329280	20169184	FINNGEN
Retinal Detachments & Breaks	outcome	2022	Males and Females	European	323912	20169014	FINNGEN
Retinal Vascular Occlusion	outcome	2022	Males and Females	European	316953	20168856	FINNGEN

## Sheet: Table S2
Metabolites	Ancestry	Sample Size	Superior Pathway	Sub Pathway
Kynurenine	European	8244	Amino Acid	Tryptophan Metabolism
Arginine	European	8237	Amino Acid	Urea cycle; Arginine and Proline Metabolism
Glutamate	European	8287	Amino Acid	Glutamate Metabolism
Isoleucine	European	8255	Amino Acid	Leucine, Isoleucine and Valine Metabolism
Leucine	European	8252	Amino Acid	Leucine, Isoleucine and Valine Metabolism
Valine	European	8247	Amino Acid	Leucine, Isoleucine and Valine Metabolism
Serotonin	European	7498	Amino Acid	Tryptophan Metabolism
Spermidine	European	7348	Amino Acid	Polyamine Metabolism
Taurine	European	8219	Amino Acid	Methionine, Cysteine, SAM and Taurine Metabolism
Phenylacetate	European	7059	Amino Acid	Phenylalanine Metabolism
Urea	European	8238	Amino Acid	Urea cycle; Arginine and Proline Metabolism
Lysine	European	8250	Amino Acid	Lysine Metabolism
N-Acetylaspartate (NAA)	European	8148	Amino Acid	Alanine and Aspartate Metabolism
Serine	European	8271	Amino Acid	Glycine, Serine and Threonine Metabolism
Glycine	European	8262	Amino Acid	Glycine, Serine and Threonine Metabolism
Threonine	European	8245	Amino Acid	Glycine, Serine and Threonine Metabolism
Mannitol/sorbitol	European	8211	Carbohydrate	Fructose, Mannose and Galactose Metabolism
Glycerate	European	8222	Carbohydrate	Glycolysis, Gluconeogenesis, and Pyruvate Metabolism
1,5-Anhydroglucitol (1,5-AG)	European	8139	Carbohydrate	Glycolysis, Gluconeogenesis, and Pyruvate Metabolism
Mannose	European	8212	Carbohydrate	Fructose, Mannose and Galactose Metabolism
Nicotinamide	European	8110	Cofactors & Vitamins	Nicotinate and Nicotinamide Metabolism
Ascorbic acid 2-sulfate	European	8089	Cofactors & Vitamins	Ascorbate and Aldarate Metabolism
Citrate	European	8260	Energy	TCA Cycle
Succinate	European	7943	Energy	TCA Cycle
Acetylcarnitine	European	8262	Lipid	Fatty Acid Metabolism (Acyl Carnitine, Short Chain)
Glycerol	European	8285	Lipid	Glycerolipid Metabolism
Carnitine	European	8192	Lipid	Carnitine Metabolism
Erythritol (in elite athletes)	European	8167	Xenobiotics	Food Component/Plant

## Sheet: Table S3
Outcome	Exposure	Method	nSNP	Beta	SE	pval	lo_ci	up_ci	OR	or_lci95	or_uci95	Estimate	Power	FDR q-values
Early Age-related Macular Degeneration	phylum.Verrucomicrobia.id.3982	MR Egger	12	-0.0868174	0.188197	0.654446	-0.455683	0.282048	0.916844	0.634015	1.32584	0.92 (0.63-1.33)
Early Age-related Macular Degeneration	phylum.Verrucomicrobia.id.3982	Weighted median	12	-0.0781909	0.0934514	0.402761	-0.261356	0.104974	0.924788	0.770007	1.11068	0.92 (0.77-1.11)
Early Age-related Macular Degeneration	phylum.Verrucomicrobia.id.3982	Inverse variance weighted	12	-0.139375	0.0672787	0.0383018	-0.271242	-0.00750899	0.869902	0.762432	0.992519	0.87 (0.76-0.99)	0.68	1
Early Age-related Macular Degeneration	phylum.Verrucomicrobia.id.3982	Simple mode	12	-0.0422113	0.155604	0.791204	-0.347195	0.262773	0.958667	0.706667	1.30053	0.96 (0.71-1.30)
Early Age-related Macular Degeneration	phylum.Verrucomicrobia.id.3982	Weighted mode	12	-0.0422113	0.145057	0.776466	-0.326523	0.2421	0.958667	0.721428	1.27392	0.96 (0.72-1.27)
Early Age-related Macular Degeneration	genus.Oxalobacter.id.2978	MR Egger	11	0.426609	0.200675	0.0624392	0.0332859	0.819933	1.53205	1.03385	2.27035	1.53 (1.03-2.27)
Early Age-related Macular Degeneration	genus.Oxalobacter.id.2978	Weighted median	11	0.080913	0.0615669	0.188769	-0.0397581	0.201584	1.08428	0.961022	1.22334	1.08 (0.96-1.22)
Early Age-related Macular Degeneration	genus.Oxalobacter.id.2978	Inverse variance weighted	11	0.0937889	0.0466249	0.0442662	0.00240405	0.185174	1.09833	1.00241	1.20343	1.10 (1.00-1.20)	0.72	1
Early Age-related Macular Degeneration	genus.Oxalobacter.id.2978	Simple mode	11	0.0884208	0.0919956	0.359145	-0.0918905	0.268732	1.09245	0.912205	1.3083	1.09 (0.91-1.31)
Early Age-related Macular Degeneration	genus.Oxalobacter.id.2978	Weighted mode	11	0.092126	0.0929979	0.345233	-0.0901499	0.274402	1.0965	0.913794	1.31574	1.10 (0.91-1.32)
Early Age-related Macular Degeneration	genus.Parasutterella.id.2892	MR Egger	15	0.293002	0.171508	0.111316	-0.0431538	0.629158	1.34045	0.957764	1.87603	1.34 (0.96-1.88)
Early Age-related Macular Degeneration	genus.Parasutterella.id.2892	Weighted median	15	0.187332	0.0789052	0.0175899	0.0326778	0.341986	1.20603	1.03322	1.40774	1.21 (1.03-1.41)
Early Age-related Macular Degeneration	genus.Parasutterella.id.2892	Inverse variance weighted	15	0.143417	0.0570072	0.0118775	0.0316825	0.255151	1.15421	1.03219	1.29066	1.15 (1.03-1.29)	0.86	0.835383
Early Age-related Macular Degeneration	genus.Parasutterella.id.2892	Simple mode	15	0.289915	0.135722	0.0508156	0.0238991	0.555931	1.33631	1.02419	1.74356	1.34 (1.02-1.74)
Early Age-related Macular Degeneration	genus.Parasutterella.id.2892	Weighted mode	15	0.275166	0.137914	0.0658623	0.00485369	0.545478	1.31675	1.00487	1.72543	1.32 (1.00-1.73)
Early Age-related Macular Degeneration	genus.unknowngenus.id.1000005479	MR Egger	9	0.733892	0.282303	0.0354428	0.180578	1.28721	2.08317	1.19791	3.62265	2.08 (1.20-3.62)
Early Age-related Macular Degeneration	genus.unknowngenus.id.1000005479	Weighted median	9	0.196924	0.0861094	0.0222013	0.0281497	0.365699	1.21765	1.02855	1.44152	1.22 (1.03-1.44)
Early Age-related Macular Degeneration	genus.unknowngenus.id.1000005479	Inverse variance weighted	9	0.179295	0.064559	0.00548245	0.0527595	0.305831	1.19637	1.05418	1.35775	1.20 (1.05-1.36)	0.94	1
Early Age-related Macular Degeneration	genus.unknowngenus.id.1000005479	Simple mode	9	0.261839	0.139393	0.0971416	-0.011372	0.53505	1.29932	0.988692	1.70753	1.30 (0.99-1.71)
Early Age-related Macular Degeneration	genus.unknowngenus.id.1000005479	Weighted mode	9	0.232111	0.145364	0.148987	-0.0528029	0.517024	1.26126	0.948567	1.67703	1.26 (0.95-1.68)
Early Age-related Macular Degeneration	family.BacteroidalesS24.7group.id.11173	MR Egger	9	0.733892	0.282303	0.0354428	0.180578	1.28721	2.08317	1.19791	3.62265	2.08 (1.20-3.62)
Early Age-related Macular Degeneration	family.BacteroidalesS24.7group.id.11173	Weighted median	9	0.196924	0.0907421	0.0299953	0.0190697	0.374779	1.21765	1.01925	1.45467	1.22 (1.02-1.45)
Early Age-related Macular Degeneration	family.BacteroidalesS24.7group.id.11173	Inverse variance weighted	9	0.179295	0.064559	0.00548245	0.0527595	0.305831	1.19637	1.05418	1.35775	1.20 (1.05-1.36)	0.94	0.578398
Early Age-related Macular Degeneration	family.BacteroidalesS24.7group.id.11173	Simple mode	9	0.261839	0.139754	0.0978693	-0.0120797	0.535758	1.29932	0.987993	1.70874	1.30 (0.99-1.71)
Early Age-related Macular Degeneration	family.BacteroidalesS24.7group.id.11173	Weighted mode	9	0.232111	0.134516	0.122714	-0.0315414	0.495762	1.26126	0.968951	1.64175	1.26 (0.97-1.64)
Early Age-related Macular Degeneration	family.Oxalobacteraceae.id.2966	MR Egger	14	0.0839923	0.179138	0.647566	-0.267118	0.435102	1.08762	0.765583	1.54512	1.09 (0.77-1.55)
Early Age-related Macular Degeneration	family.Oxalobacteraceae.id.2966	Weighted median	14	0.0973939	0.0606764	0.108464	-0.0215319	0.21632	1.10229	0.978698	1.2415	1.10 (0.98-1.24)
Early Age-related Macular Degeneration	family.Oxalobacteraceae.id.2966	Inverse variance weighted	14	0.105398	0.0424854	0.0131085	0.0221267	0.18867	1.11115	1.02237	1.20764	1.11 (1.02-1.21)	0.85	0.691476
Early Age-related Macular Degeneration	family.Oxalobacteraceae.id.2966	Simple mode	14	0.123327	0.113893	0.298559	-0.0999028	0.346556	1.13125	0.904925	1.41419	1.13 (0.90-1.41)
Early Age-related Macular Degeneration	family.Oxalobacteraceae.id.2966	Weighted mode	14	0.117275	0.0988802	0.256834	-0.0765299	0.31108	1.12443	0.926325	1.3649	1.12 (0.93-1.36)
Early Age-related Macular Degeneration	Glycerate levels	MR Egger	17	0.243056	0.114815	0.0513887	0.0180191	0.468093	1.27514	1.01818	1.59695	1.28 (1.02-1.60)
Early Age-related Macular Degeneration	Glycerate levels	Weighted median	17	0.0990467	0.0672219	0.140636	-0.0327083	0.230802	1.10412	0.967821	1.25961	1.10 (0.97-1.26)
Early Age-related Macular Degeneration	Glycerate levels	Inverse variance weighted	17	0.104763	0.0504944	0.0380109	0.0057936	0.203731	1.11045	1.00581	1.22597	1.11 (1.01-1.23)	0.75	0.190054
Early Age-related Macular Degeneration	Glycerate levels	Simple mode	17	0.224444	0.122654	0.08596	-0.0159578	0.464845	1.25163	0.984169	1.59177	1.25 (0.98-1.59)
Early Age-related Macular Degeneration	Glycerate levels	Weighted mode	17	0.231305	0.125611	0.0841744	-0.0148932	0.477503	1.26024	0.985217	1.61204	1.26 (0.99-1.61)
Early Age-related Macular Degeneration	Carnitine levels	MR Egger	17	-0.048448	0.0463709	0.312665	-0.139335	0.042439	0.952707	0.869937	1.04335	0.95 (0.87-1.04)
Early Age-related Macular Degeneration	Carnitine levels	Weighted median	17	-0.0610546	0.035521	0.0856451	-0.130676	0.00856655	0.940772	0.877502	1.0086	0.94 (0.88-1.01)
Early Age-related Macular Degeneration	Carnitine levels	Inverse variance weighted	17	-0.0610598	0.0284125	0.0316309	-0.116748	-0.00537122	0.940767	0.889809	0.994643	0.94 (0.89-0.99)	0.65	0.316309
Early Age-related Macular Degeneration	Carnitine levels	Simple mode	17	-0.0589082	0.0763027	0.451349	-0.208462	0.0906452	0.942793	0.811832	1.09488	0.94 (0.81-1.09)
Early Age-related Macular Degeneration	Carnitine levels	Weighted mode	17	-0.0611139	0.036893	0.117093	-0.133424	0.0111963	0.940716	0.875094	1.01126	0.94 (0.88-1.01)
Visual Impairment	genus.Bifidobacterium.id.436	MR Egger	12	0.302863	0.407528	0.474476	-0.495892	1.10162	1.35373	0.609027	3.00903	1.35 (0.61-3.01)
Visual Impairment	genus.Bifidobacterium.id.436	Weighted median	12	0.37964	0.208265	0.0683235	-0.02856	0.78784	1.46176	0.971844	2.19864	1.46 (0.97-2.20)
Visual Impairment	genus.Bifidobacterium.id.436	Inverse variance weighted	12	0.344671	0.156571	0.0277096	0.0377922	0.65155	1.41153	1.03852	1.91851	1.41 (1.04-1.92)	0.76	1
Visual Impairment	genus.Bifidobacterium.id.436	Simple mode	12	0.391133	0.301496	0.221074	-0.199799	0.982066	1.47866	0.818895	2.66997	1.48 (0.82-2.67)
Visual Impairment	genus.Bifidobacterium.id.436	Weighted mode	12	0.320382	0.25295	0.231466	-0.175399	0.816164	1.37765	0.839122	2.26181	1.38 (0.84-2.26)
Visual Impairment	family.Alcaligenaceae.id.2875	MR Egger	11	-0.195266	0.967023	0.844466	-2.09063	1.7001	0.822616	0.123609	5.47449	0.82 (0.12-5.47)
Visual Impairment	family.Alcaligenaceae.id.2875	Weighted median	11	-0.539545	0.272709	0.0478763	-1.07405	-0.0050355	0.583014	0.341621	0.994977	0.58 (0.34-0.99)
Visual Impairment	family.Alcaligenaceae.id.2875	Inverse variance weighted	11	-0.424967	0.210764	0.0437668	-0.838064	-0.0118696	0.653792	0.432547	0.988201	0.65 (0.43-0.99)	0.41	1
Visual Impairment	family.Alcaligenaceae.id.2875	Simple mode	11	-0.646558	0.395534	0.13317	-1.4218	0.128689	0.523846	0.241278	1.13734	0.52 (0.24-1.14)
Visual Impairment	family.Alcaligenaceae.id.2875	Weighted mode	11	-0.618093	0.416757	0.168864	-1.43494	0.198751	0.538971	0.23813	1.21988	0.54 (0.24-1.22)
Visual Impairment	Glycerate levels	MR Egger	16	0.290232	0.205557	0.179811	-0.11266	0.693124	1.33674	0.893454	1.99995	1.34 (0.89-2.00)
Visual Impairment	Glycerate levels	Weighted median	16	0.226374	0.145576	0.119942	-0.0589556	0.511703	1.25404	0.942749	1.66813	1.25 (0.94-1.67)
Visual Impairment	Glycerate levels	Inverse variance weighted	16	0.203656	0.10289	0.0477753	0.00199215	0.40532	1.22588	1.00199	1.49978	1.23 (1.00-1.50)	0.5	0.477753
Visual Impairment	Glycerate levels	Simple mode	16	0.131963	0.210126	0.539438	-0.279885	0.54381	1.14107	0.755871	1.72256	1.14 (0.76-1.72)
Visual Impairment	Glycerate levels	Weighted mode	16	0.21964	0.188212	0.261436	-0.149256	0.588536	1.24563	0.861349	1.80135	1.25 (0.86-1.80)
Disorders of Choroid and Retina	Mannitol/sorbitol levels	MR Egger	13	0.0737174	0.0652434	0.282562	-0.0541596	0.201594	1.0765	0.947281	1.22335	1.08 (0.95-1.22)
Disorders of Choroid and Retina	Mannitol/sorbitol levels	Weighted median	13	0.0645642	0.0424868	0.128604	-0.0187099	0.147838	1.06669	0.981464	1.15933	1.07 (0.98-1.16)
Disorders of Choroid and Retina	Mannitol/sorbitol levels	Inverse variance weighted	13	0.0801427	0.0330346	0.0152654	0.0153948	0.144891	1.08344	1.01551	1.15591	1.08 (1.02-1.16)	0.72	0.152654
Disorders of Choroid and Retina	Mannitol/sorbitol levels	Simple mode	13	0.0289494	0.0633902	0.656053	-0.0952953	0.153194	1.02937	0.909104	1.16555	1.03 (0.91-1.17)
Disorders of Choroid and Retina	Mannitol/sorbitol levels	Weighted mode	13	0.0456237	0.0526904	0.403534	-0.0576495	0.148897	1.04668	0.943981	1.16055	1.05 (0.94-1.16)
Disorders of Choroid and Retina	phylum.Cyanobacteria.id.1500	MR Egger	8	-0.143906	0.140807	0.346204	-0.419887	0.132076	0.865969	0.657121	1.14119	0.87 (0.66-1.14)
Disorders of Choroid and Retina	phylum.Cyanobacteria.id.1500	Weighted median	8	-0.108772	0.0522971	0.0375366	-0.211274	-0.00626933	0.896935	0.809552	0.99375	0.90 (0.81-0.99)
Disorders of Choroid and Retina	phylum.Cyanobacteria.id.1500	Inverse variance weighted	8	-0.0808312	0.0396045	0.0412551	-0.158456	-0.00320626	0.922349	0.85346	0.996799	0.92 (0.85-1.00)	0.56	0.791348
Disorders of Choroid and Retina	phylum.Cyanobacteria.id.1500	Simple mode	8	-0.132775	0.0793474	0.138176	-0.288296	0.0227459	0.875662	0.74954	1.02301	0.88 (0.75-1.02)
Disorders of Choroid and Retina	phylum.Cyanobacteria.id.1500	Weighted mode	8	-0.129282	0.0761234	0.133254	-0.278484	0.01992	0.878726	0.75693	1.02012	0.88 (0.76-1.02)
Disorders of Choroid and Retina	genus.Anaerostipes.id.1991	MR Egger	13	-0.0294208	0.181083	0.873881	-0.384343	0.325501	0.971008	0.680898	1.38472	0.97 (0.68-1.38)
Disorders of Choroid and Retina	genus.Anaerostipes.id.1991	Weighted median	13	-0.111574	0.0658148	0.090023	-0.240571	0.0174227	0.894425	0.786179	1.01758	0.89 (0.79-1.02)
Disorders of Choroid and Retina	genus.Anaerostipes.id.1991	Inverse variance weighted	13	-0.107192	0.0499965	0.0320333	-0.205186	-0.00919908	0.898353	0.814496	0.990843	0.90 (0.81-0.99)	0.8	0.675904
Disorders of Choroid and Retina	genus.Anaerostipes.id.1991	Simple mode	13	-0.168393	0.110771	0.154365	-0.385504	0.0487182	0.845022	0.680107	1.04992	0.85 (0.68-1.05)
Disorders of Choroid and Retina	genus.Anaerostipes.id.1991	Weighted mode	13	-0.150937	0.106319	0.181159	-0.359323	0.0574481	0.859902	0.698149	1.05913	0.86 (0.70-1.06)
Disorders of Choroid and Retina	genus.Anaerotruncus.id.2054	MR Egger	13	-0.18695	0.193645	0.355079	-0.566494	0.192595	0.829486	0.567511	1.21239	0.83 (0.57-1.21)
Disorders of Choroid and Retina	genus.Anaerotruncus.id.2054	Weighted median	13	-0.110177	0.0680628	0.105501	-0.24358	0.0232263	0.895676	0.783817	1.0235	0.90 (0.78-1.02)
Disorders of Choroid and Retina	genus.Anaerotruncus.id.2054	Inverse variance weighted	13	-0.129491	0.0637926	0.042369	-0.254525	-0.00445766	0.878542	0.775285	0.995552	0.88 (0.78-1.00)	0.79	0.744988
Disorders of Choroid and Retina	genus.Anaerotruncus.id.2054	Simple mode	13	-0.141421	0.108602	0.21729	-0.35428	0.0714387	0.868124	0.701678	1.07405	0.87 (0.70-1.07)
Disorders of Choroid and Retina	genus.Anaerotruncus.id.2054	Weighted mode	13	-0.115273	0.0923761	0.23588	-0.296331	0.0657836	0.891122	0.743542	1.068	0.89 (0.74-1.07)
Disorders of Choroid and Retina	genus.Coprococcus3.id.11303	MR Egger	8	-0.393463	0.350317	0.30429	-1.08009	0.293159	0.674716	0.339567	1.34066	0.67 (0.34-1.34)
Disorders of Choroid and Retina	genus.Coprococcus3.id.11303	Weighted median	8	-0.167099	0.0852837	0.0500742	-0.334255	5.71441e-05	0.846116	0.715871	1.00006	0.85 (0.72-1.00)
Disorders of Choroid and Retina	genus.Coprococcus3.id.11303	Inverse variance weighted	8	-0.150257	0.0629627	0.0170122	-0.273664	-0.02685	0.860487	0.760588	0.973507	0.86 (0.76-0.97)	0.69	0.717916
Disorders of Choroid and Retina	genus.Coprococcus3.id.11303	Simple mode	8	-0.183467	0.129201	0.19857	-0.4367	0.0697659	0.832379	0.646165	1.07226	0.83 (0.65-1.07)
Disorders of Choroid and Retina	genus.Coprococcus3.id.11303	Weighted mode	8	-0.192909	0.128329	0.176483	-0.444434	0.0586159	0.824557	0.641187	1.06037	0.82 (0.64-1.06)
Disorders of Choroid and Retina	genus.Ruminiclostridium9.id.11357	MR Egger	8	0.145213	0.30326	0.649004	-0.449177	0.739603	1.15629	0.638153	2.0951	1.16 (0.64-2.10)
Disorders of Choroid and Retina	genus.Ruminiclostridium9.id.11357	Weighted median	8	0.185982	0.080462	0.0208093	0.0282765	0.343688	1.2044	1.02868	1.41014	1.20 (1.03-1.41)
Disorders of Choroid and Retina	genus.Ruminiclostridium9.id.11357	Inverse variance weighted	8	0.180022	0.0632946	0.00445241	0.0559647	0.30408	1.19724	1.05756	1.35538	1.20 (1.06-1.36)	0.88	0.469729
Disorders of Choroid and Retina	genus.Ruminiclostridium9.id.11357	Simple mode	8	0.238902	0.140377	0.13257	-0.0362372	0.51404	1.26985	0.964411	1.67203	1.27 (0.96-1.67)
Disorders of Choroid and Retina	genus.Ruminiclostridium9.id.11357	Weighted mode	8	0.2372	0.129131	0.10884	-0.0158972	0.490298	1.2677	0.984228	1.6328	1.27 (0.98-1.63)
Disorders of Choroid and Retina	genus.RuminococcaceaeUCG011.id.11368	MR Egger	8	0.202394	0.138702	0.194796	-0.0694624	0.474251	1.22433	0.932895	1.60681	1.22 (0.93-1.61)
Disorders of Choroid and Retina	genus.RuminococcaceaeUCG011.id.11368	Weighted median	8	0.0699234	0.0380102	0.0658279	-0.00457666	0.144424	1.07243	0.995434	1.15537	1.07 (1.00-1.16)
Disorders of Choroid and Retina	genus.RuminococcaceaeUCG011.id.11368	Inverse variance weighted	8	0.0558472	0.0277424	0.044108	0.0014721	0.110222	1.05744	1.00147	1.11653	1.06 (1.00-1.12)	0.54	0.715907
Disorders of Choroid and Retina	genus.RuminococcaceaeUCG011.id.11368	Simple mode	8	0.102692	0.0585489	0.122881	-0.0120634	0.217448	1.10815	0.988009	1.2429	1.11 (0.99-1.24)
Disorders of Choroid and Retina	genus.RuminococcaceaeUCG011.id.11368	Weighted mode	8	0.0830362	0.0571997	0.189886	-0.0290751	0.195148	1.08658	0.971343	1.21549	1.09 (0.97-1.22)
Disorders of Choroid and Retina	genus.unknowngenus.id.1000000073	MR Egger	15	0.0693073	0.0998801	0.499954	-0.126458	0.265072	1.07177	0.881211	1.30353	1.07 (0.88-1.30)
Disorders of Choroid and Retina	genus.unknowngenus.id.1000000073	Weighted median	15	0.101193	0.0505195	0.0451711	0.00217527	0.200212	1.10649	1.00218	1.22166	1.11 (1.00-1.22)
Disorders of Choroid and Retina	genus.unknowngenus.id.1000000073	Inverse variance weighted	15	0.0773795	0.0351813	0.0278459	0.00842418	0.146335	1.08045	1.00846	1.15758	1.08 (1.01-1.16)	0.7	0.839355
Disorders of Choroid and Retina	genus.unknowngenus.id.1000000073	Simple mode	15	0.11162	0.0827321	0.1987	-0.0505354	0.273774	1.11809	0.95072	1.31492	1.12 (0.95-1.31)
Disorders of Choroid and Retina	genus.unknowngenus.id.1000000073	Weighted mode	15	0.109694	0.0717901	0.148791	-0.0310145	0.250403	1.11594	0.969462	1.28454	1.12 (0.97-1.28)
Disorders of Choroid and Retina	genus.unknowngenus.id.2041	MR Egger	12	-0.224966	0.113061	0.0746475	-0.446565	-0.00336733	0.798543	0.639822	0.996638	0.80 (0.64-1.00)
Disorders of Choroid and Retina	genus.unknowngenus.id.2041	Weighted median	12	-0.136139	0.0469864	0.00376253	-0.228232	-0.0440457	0.872721	0.795939	0.95691	0.87 (0.80-0.96)
Disorders of Choroid and Retina	genus.unknowngenus.id.2041	Inverse variance weighted	12	-0.134598	0.0348977	0.000114824	-0.202997	-0.0661982	0.874067	0.816281	0.935945	0.87 (0.82-0.94)	0.98	0.0242278	0.0242278
Disorders of Choroid and Retina	genus.unknowngenus.id.2041	Simple mode	12	-0.152433	0.0827566	0.0925826	-0.314636	0.00977008	0.858616	0.730055	1.00982	0.86 (0.73-1.01)
Disorders of Choroid and Retina	genus.unknowngenus.id.2041	Weighted mode	12	-0.138805	0.0837124	0.125508	-0.302881	0.0252719	0.870398	0.738687	1.02559	0.87 (0.74-1.03)
Disorders of Choroid and Retina	family.ClostridialesvadinBB60group.id.11286	MR Egger	15	0.0693073	0.0998801	0.499954	-0.126458	0.265072	1.07177	0.881211	1.30353	1.07 (0.88-1.30)
Disorders of Choroid and Retina	family.ClostridialesvadinBB60group.id.11286	Weighted median	15	0.101193	0.0491556	0.0395295	0.00484835	0.197538	1.10649	1.00486	1.2184	1.11 (1.00-1.22)
Disorders of Choroid and Retina	family.ClostridialesvadinBB60group.id.11286	Inverse variance weighted	15	0.0773795	0.0351813	0.0278459	0.00842418	0.146335	1.08045	1.00846	1.15758	1.08 (1.01-1.16)	0.7	0.734435
Disorders of Choroid and Retina	family.ClostridialesvadinBB60group.id.11286	Simple mode	15	0.11162	0.0851062	0.21078	-0.0551887	0.278428	1.11809	0.946307	1.32105	1.12 (0.95-1.32)
Disorders of Choroid and Retina	family.ClostridialesvadinBB60group.id.11286	Weighted mode	15	0.109694	0.0741288	0.161081	-0.0355983	0.254987	1.11594	0.965028	1.29044	1.12 (0.97-1.29)
Disorders of Choroid and Retina	family.Rikenellaceae.id.967	MR Egger	16	-0.0946852	0.132016	0.485029	-0.353436	0.164065	0.909659	0.702271	1.17829	0.91 (0.70-1.18)
Disorders of Choroid and Retina	family.Rikenellaceae.id.967	Weighted median	16	-0.0643595	0.0554584	0.245844	-0.173058	0.0443389	0.937668	0.841089	1.04534	0.94 (0.84-1.05)
Disorders of Choroid and Retina	family.Rikenellaceae.id.967	Inverse variance weighted	16	-0.11265	0.043063	0.0088986	-0.197053	-0.0282461	0.893464	0.821147	0.972149	0.89 (0.82-0.97)	0.75	0.469401
Disorders of Choroid and Retina	family.Rikenellaceae.id.967	Simple mode	16	-0.0573256	0.0846709	0.508688	-0.223281	0.108629	0.944287	0.79989	1.11475	0.94 (0.80-1.11)
Disorders of Choroid and Retina	family.Rikenellaceae.id.967	Weighted mode	16	-0.0586359	0.0821915	0.486547	-0.219731	0.102459	0.94305	0.802735	1.10789	0.94 (0.80-1.11)
Disorders of Choroid and Retina	class.Gammaproteobacteria.id.3303	MR Egger	7	-0.261923	0.211485	0.270505	-0.676432	0.152587	0.769571	0.508428	1.16484	0.77 (0.51-1.16)
Disorders of Choroid and Retina	class.Gammaproteobacteria.id.3303	Weighted median	7	-0.177126	0.0839425	0.0348508	-0.341653	-0.0125988	0.837674	0.710595	0.98748	0.84 (0.71-0.99)
Disorders of Choroid and Retina	class.Gammaproteobacteria.id.3303	Inverse variance weighted	7	-0.141132	0.0655632	0.0313501	-0.269635	-0.0126275	0.868375	0.763658	0.987452	0.87 (0.76-0.99)	0.62	0.734985
Disorders of Choroid and Retina	class.Gammaproteobacteria.id.3303	Simple mode	7	-0.189347	0.115506	0.152267	-0.415739	0.037045	0.827499	0.659853	1.03774	0.83 (0.66-1.04)
Disorders of Choroid and Retina	class.Gammaproteobacteria.id.3303	Weighted mode	7	-0.19293	0.11892	0.155855	-0.426014	0.0401535	0.82454	0.653107	1.04097	0.82 (0.65-1.04)
Diabetic Retinopathy	order.Bacteroidales.id.913	MR Egger	12	0.31979	0.210382	0.159466	-0.092558	0.732138	1.37684	0.911596	2.07952	1.38 (0.91-2.08)
Diabetic Retinopathy	order.Bacteroidales.id.913	Weighted median	12	0.172045	0.120421	0.153092	-0.0639806	0.408071	1.18773	0.938023	1.50391	1.19 (0.94-1.50)
Diabetic Retinopathy	order.Bacteroidales.id.913	Inverse variance weighted	12	0.231574	0.0900887	0.0101548	0.0550003	0.408148	1.26058	1.05654	1.50403	1.26 (1.06-1.50)	1	0.357111
Diabetic Retinopathy	order.Bacteroidales.id.913	Simple mode	12	0.0875227	0.200931	0.671561	-0.306302	0.481347	1.09147	0.736165	1.61825	1.09 (0.74-1.62)
Diabetic Retinopathy	order.Bacteroidales.id.913	Weighted mode	12	0.0996289	0.20557	0.637433	-0.303289	0.502546	1.10476	0.738386	1.65292	1.10 (0.74-1.65)
Diabetic Retinopathy	genus..Eubacteriumeligensgroup.id.14372	MR Egger	6	-0.642757	0.425599	0.205499	-1.47693	0.191418	0.525841	0.228337	1.21097	0.53 (0.23-1.21)
Diabetic Retinopathy	genus..Eubacteriumeligensgroup.id.14372	Weighted median	6	-0.179036	0.147926	0.22616	-0.468971	0.110899	0.836076	0.625646	1.11728	0.84 (0.63-1.12)
Diabetic Retinopathy	genus..Eubacteriumeligensgroup.id.14372	Inverse variance weighted	6	-0.241467	0.113865	0.0339519	-0.464642	-0.0182916	0.785475	0.62836	0.981875	0.79 (0.63-0.98)	0.92	0.551065
Diabetic Retinopathy	genus..Eubacteriumeligensgroup.id.14372	Simple mode	6	-0.170801	0.21468	0.462342	-0.591575	0.249973	0.842989	0.553455	1.28399	0.84 (0.55-1.28)
Diabetic Retinopathy	genus..Eubacteriumeligensgroup.id.14372	Weighted mode	6	-0.172326	0.214934	0.459085	-0.593597	0.248946	0.841705	0.552337	1.28267	0.84 (0.55-1.28)
Diabetic Retinopathy	genus.Dialister.id.2183	MR Egger	11	0.488545	0.317472	0.158222	-0.133701	1.11079	1.62994	0.874852	3.03676	1.63 (0.87-3.04)
Diabetic Retinopathy	genus.Dialister.id.2183	Weighted median	11	0.146535	0.106961	0.170691	-0.0631081	0.356177	1.15781	0.938842	1.42786	1.16 (0.94-1.43)
Diabetic Retinopathy	genus.Dialister.id.2183	Inverse variance weighted	11	0.168714	0.0774852	0.0294532	0.0168428	0.320585	1.18378	1.01699	1.37793	1.18 (1.02-1.38)	0.99	0.564965
Diabetic Retinopathy	genus.Dialister.id.2183	Simple mode	11	0.114793	0.159716	0.48876	-0.19825	0.427835	1.12164	0.820165	1.53393	1.12 (0.82-1.53)
Diabetic Retinopathy	genus.Dialister.id.2183	Weighted mode	11	0.11788	0.159145	0.475901	-0.194043	0.429804	1.12511	0.823622	1.53696	1.13 (0.82-1.54)
Diabetic Retinopathy	genus.Gordonibacter.id.821	MR Egger	11	-0.0395961	0.183001	0.833523	-0.398277	0.319085	0.961178	0.671476	1.37587	0.96 (0.67-1.38)
Diabetic Retinopathy	genus.Gordonibacter.id.821	Weighted median	11	-0.0901401	0.0568072	0.112564	-0.201482	0.021202	0.913803	0.817518	1.02143	0.91 (0.82-1.02)
Diabetic Retinopathy	genus.Gordonibacter.id.821	Inverse variance weighted	11	-0.0902344	0.0431756	0.0366231	-0.174859	-0.00561028	0.913717	0.839576	0.994405	0.91 (0.84-0.99)	0.94	0.551963
Diabetic Retinopathy	genus.Gordonibacter.id.821	Simple mode	11	-0.133441	0.0898401	0.168288	-0.309527	0.0426461	0.875079	0.733794	1.04357	0.88 (0.73-1.04)
Diabetic Retinopathy	genus.Gordonibacter.id.821	Weighted mode	11	-0.0287409	0.0833865	0.737481	-0.192178	0.134697	0.971668	0.82516	1.14419	0.97 (0.83-1.14)
Diabetic Retinopathy	genus.RuminococcaceaeUCG003.id.11361	MR Egger	12	0.262964	0.248019	0.313963	-0.223152	0.749081	1.30078	0.799993	2.11506	1.30 (0.80-2.12)
Diabetic Retinopathy	genus.RuminococcaceaeUCG003.id.11361	Weighted median	12	0.238174	0.0988194	0.015944	0.0444881	0.43186	1.26893	1.04549	1.54012	1.27 (1.05-1.54)
Diabetic Retinopathy	genus.RuminococcaceaeUCG003.id.11361	Inverse variance weighted	12	0.191778	0.075604	0.0111933	0.0435937	0.339962	1.2114	1.04456	1.40489	1.21 (1.04-1.40)	1	0.295223
Diabetic Retinopathy	genus.RuminococcaceaeUCG003.id.11361	Simple mode	12	0.300421	0.164339	0.0947644	-0.0216837	0.622526	1.35043	0.97855	1.86363	1.35 (0.98-1.86)
Diabetic Retinopathy	genus.RuminococcaceaeUCG003.id.11361	Weighted mode	12	0.300421	0.169801	0.104531	-0.0323879	0.63323	1.35043	0.968131	1.88369	1.35 (0.97-1.88)
Diabetic Retinopathy	genus.unknowngenus.id.1000000073	MR Egger	15	0.0365028	0.16261	0.825873	-0.282212	0.355218	1.03718	0.754114	1.42649	1.04 (0.75-1.43)
Diabetic Retinopathy	genus.unknowngenus.id.1000000073	Weighted median	15	0.107249	0.0819991	0.190897	-0.0534691	0.267968	1.11321	0.947935	1.3073	1.11 (0.95-1.31)
Diabetic Retinopathy	genus.unknowngenus.id.1000000073	Inverse variance weighted	15	0.163938	0.0594613	0.00583254	0.0473936	0.280482	1.17814	1.04853	1.32377	1.18 (1.05-1.32)	1	0.410222
Diabetic Retinopathy	genus.unknowngenus.id.1000000073	Simple mode	15	0.107248	0.13779	0.449324	-0.162821	0.377317	1.11321	0.849743	1.45837	1.11 (0.85-1.46)
Diabetic Retinopathy	genus.unknowngenus.id.1000000073	Weighted mode	15	0.105491	0.120114	0.394626	-0.129932	0.340914	1.11126	0.878155	1.40623	1.11 (0.88-1.41)
Diabetic Retinopathy	genus.unknowngenus.id.1868	MR Egger	9	0.0546744	0.240987	0.827002	-0.41766	0.527008	1.0562	0.658586	1.69386	1.06 (0.66-1.69)
Diabetic Retinopathy	genus.unknowngenus.id.1868	Weighted median	9	0.195522	0.0982302	0.0465414	0.00299111	0.388054	1.21595	1.003	1.47411	1.22 (1.00-1.47)
Diabetic Retinopathy	genus.unknowngenus.id.1868	Inverse variance weighted	9	0.223601	0.0767972	0.00359606	0.0730787	0.374124	1.25057	1.07582	1.45372	1.25 (1.08-1.45)	1	0.379384
Diabetic Retinopathy	genus.unknowngenus.id.1868	Simple mode	9	0.201286	0.168131	0.265499	-0.128251	0.530824	1.22297	0.879632	1.70033	1.22 (0.88-1.70)
Diabetic Retinopathy	genus.unknowngenus.id.1868	Weighted mode	9	0.17574	0.161891	0.309306	-0.141567	0.493046	1.19213	0.867997	1.6373	1.19 (0.87-1.64)
Diabetic Retinopathy	genus.unknowngenus.id.2041	MR Egger	12	-0.56693	0.23535	0.0367537	-1.02822	-0.105644	0.567264	0.357644	0.899745	0.57 (0.36-0.90)
Diabetic Retinopathy	genus.unknowngenus.id.2041	Weighted median	12	-0.260799	0.0869233	0.00269688	-0.431168	-0.0904289	0.770436	0.649749	0.913539	0.77 (0.65-0.91)
Diabetic Retinopathy	genus.unknowngenus.id.2041	Inverse variance weighted	12	-0.244482	0.0765008	0.00139437	-0.394424	-0.0945407	0.78311	0.674068	0.909791	0.78 (0.67-0.91)	1	0.294213
Diabetic Retinopathy	genus.unknowngenus.id.2041	Simple mode	12	-0.432581	0.161556	0.0215007	-0.749231	-0.11593	0.648832	0.47273	0.890537	0.65 (0.47-0.89)
Diabetic Retinopathy	genus.unknowngenus.id.2041	Weighted mode	12	-0.398142	0.145834	0.019575	-0.683977	-0.112306	0.671567	0.504606	0.893771	0.67 (0.50-0.89)
Diabetic Retinopathy	family.ClostridialesvadinBB60group.id.11286	MR Egger	15	0.0365028	0.16261	0.825873	-0.282212	0.355218	1.03718	0.754114	1.42649	1.04 (0.75-1.43)
Diabetic Retinopathy	family.ClostridialesvadinBB60group.id.11286	Weighted median	15	0.107249	0.0831054	0.19687	-0.0556373	0.270136	1.11321	0.945882	1.31014	1.11 (0.95-1.31)
Diabetic Retinopathy	family.ClostridialesvadinBB60group.id.11286	Inverse variance weighted	15	0.163938	0.0594613	0.00583254	0.0473936	0.280482	1.17814	1.04853	1.32377	1.18 (1.05-1.32)	1	0.307667
Diabetic Retinopathy	family.ClostridialesvadinBB60group.id.11286	Simple mode	15	0.107248	0.137817	0.449408	-0.162873	0.377368	1.11321	0.849699	1.45844	1.11 (0.85-1.46)
Diabetic Retinopathy	family.ClostridialesvadinBB60group.id.11286	Weighted mode	15	0.105491	0.111387	0.359665	-0.112827	0.32381	1.11126	0.893305	1.38238	1.11 (0.89-1.38)
Diabetic Retinopathy	class.Bacteroidia.id.912	MR Egger	12	0.31979	0.210382	0.159466	-0.092558	0.732138	1.37684	0.911596	2.07952	1.38 (0.91-2.08)
Diabetic Retinopathy	class.Bacteroidia.id.912	Weighted median	12	0.172045	0.123385	0.163202	-0.0697886	0.413879	1.18773	0.932591	1.51267	1.19 (0.93-1.51)
Diabetic Retinopathy	class.Bacteroidia.id.912	Inverse variance weighted	12	0.231574	0.0900887	0.0101548	0.0550003	0.408148	1.26058	1.05654	1.50403	1.26 (1.06-1.50)	1	0.306095
Diabetic Retinopathy	class.Bacteroidia.id.912	Simple mode	12	0.0875227	0.200507	0.670913	-0.305471	0.480516	1.09147	0.736777	1.61691	1.09 (0.74-1.62)
Diabetic Retinopathy	class.Bacteroidia.id.912	Weighted mode	12	0.0996289	0.197428	0.623771	-0.28733	0.486588	1.10476	0.750264	1.62676	1.10 (0.75-1.63)
Retinal Detachments & Breaks	genus.Flavonifractor.id.2059	MR Egger	5	0.255914	0.412028	0.578525	-0.551662	1.06349	1.29164	0.575992	2.89646	1.29 (0.58-2.90)
Retinal Detachments & Breaks	genus.Flavonifractor.id.2059	Weighted median	5	0.274317	0.134144	0.0408599	0.0113954	0.537238	1.31563	1.01146	1.71127	1.32 (1.01-1.71)
Retinal Detachments & Breaks	genus.Flavonifractor.id.2059	Inverse variance weighted	5	0.210207	0.0998557	0.0352818	0.01449	0.405924	1.23393	1.0146	1.50069	1.23 (1.01-1.50)	0.66	1
Retinal Detachments & Breaks	genus.Flavonifractor.id.2059	Simple mode	5	0.353892	0.190529	0.136808	-0.0195441	0.727328	1.4246	0.980646	2.06954	1.42 (0.98-2.07)
Retinal Detachments & Breaks	genus.Flavonifractor.id.2059	Weighted mode	5	0.351978	0.190652	0.138601	-0.0216996	0.725656	1.42188	0.978534	2.06609	1.42 (0.98-2.07)
Retinal Detachments & Breaks	genus.Intestinibacter.id.11345	MR Egger	15	0.269066	0.215833	0.234524	-0.153966	0.692098	1.30874	0.857301	1.9979	1.31 (0.86-2.00)
Retinal Detachments & Breaks	genus.Intestinibacter.id.11345	Weighted median	15	0.161782	0.090875	0.0750312	-0.0163327	0.339897	1.1756	0.9838	1.4048	1.18 (0.98-1.40)
Retinal Detachments & Breaks	genus.Intestinibacter.id.11345	Inverse variance weighted	15	0.17561	0.0642975	0.00631026	0.0495868	0.301633	1.19197	1.05084	1.35207	1.19 (1.05-1.35)	0.88	0.665732
Retinal Detachments & Breaks	genus.Intestinibacter.id.11345	Simple mode	15	0.0737221	0.16512	0.662082	-0.249913	0.397357	1.07651	0.778869	1.48789	1.08 (0.78-1.49)
Retinal Detachments & Breaks	genus.Intestinibacter.id.11345	Weighted mode	15	0.123657	0.171667	0.483177	-0.212811	0.460125	1.13163	0.808309	1.58427	1.13 (0.81-1.58)
Retinal Detachments & Breaks	genus.Ruminiclostridium9.id.11357	MR Egger	8	0.267113	0.494558	0.608572	-0.702219	1.23645	1.30619	0.495484	3.44335	1.31 (0.50-3.44)
Retinal Detachments & Breaks	genus.Ruminiclostridium9.id.11357	Weighted median	8	0.282441	0.134878	0.0362562	0.0180794	0.546803	1.32636	1.01824	1.72772	1.33 (1.02-1.73)
Retinal Detachments & Breaks	genus.Ruminiclostridium9.id.11357	Inverse variance weighted	8	0.264941	0.103161	0.0102217	0.0627463	0.467136	1.30335	1.06476	1.59542	1.30 (1.06-1.60)	0.83	0.539193
Retinal Detachments & Breaks	genus.Ruminiclostridium9.id.11357	Simple mode	8	0.302137	0.210763	0.194821	-0.110959	0.715233	1.35275	0.894976	2.04466	1.35 (0.89-2.04)
Retinal Detachments & Breaks	genus.Ruminiclostridium9.id.11357	Weighted mode	8	0.298012	0.197519	0.175094	-0.089125	0.685149	1.34718	0.914731	1.98407	1.35 (0.91-1.98)
Retinal Detachments & Breaks	genus.unknowngenus.id.2041	MR Egger	12	-0.346561	0.187386	0.094131	-0.713838	0.0207168	0.707116	0.489761	1.02093	0.71 (0.49-1.02)
Retinal Detachments & Breaks	genus.unknowngenus.id.2041	Weighted median	12	-0.186304	0.0802307	0.0202274	-0.343556	-0.0290518	0.830021	0.709244	0.971366	0.83 (0.71-0.97)
Retinal Detachments & Breaks	genus.unknowngenus.id.2041	Inverse variance weighted	12	-0.153438	0.0587018	0.00895288	-0.268493	-0.038382	0.857754	0.764531	0.962345	0.86 (0.76-0.96)	0.77	0.629686
Retinal Detachments & Breaks	genus.unknowngenus.id.2041	Simple mode	12	-0.266464	0.148552	0.100358	-0.557626	0.0246977	0.766083	0.572567	1.02501	0.77 (0.57-1.03)
Retinal Detachments & Breaks	genus.unknowngenus.id.2041	Weighted mode	12	-0.248803	0.151949	0.129805	-0.546623	0.0490168	0.779734	0.578902	1.05024	0.78 (0.58-1.05)
Retinal Vascular Occlusion	genus..Ruminococcusgnavusgroup.id.14376	MR Egger	11	-0.513593	0.458169	0.291319	-1.4116	0.384417	0.598342	0.243752	1.46876	0.60 (0.24-1.47)
Retinal Vascular Occlusion	genus..Ruminococcusgnavusgroup.id.14376	Weighted median	11	-0.341833	0.125168	0.0063144	-0.587162	-0.0965035	0.710467	0.555903	0.908007	0.71 (0.56-0.91)
Retinal Vascular Occlusion	genus..Ruminococcusgnavusgroup.id.14376	Inverse variance weighted	11	-0.295353	0.0955769	0.00200011	-0.482684	-0.108023	0.744269	0.617125	0.897607	0.74 (0.62-0.90)	0.77	0.422024
Retinal Vascular Occlusion	genus..Ruminococcusgnavusgroup.id.14376	Simple mode	11	-0.393849	0.206731	0.0858921	-0.799041	0.0113427	0.674456	0.44976	1.01141	0.67 (0.45-1.01)
Retinal Vascular Occlusion	genus..Ruminococcusgnavusgroup.id.14376	Weighted mode	11	-0.390664	0.198947	0.0779616	-0.7806	-0.000727308	0.676608	0.458131	0.999273	0.68 (0.46-1.00)
Retinal Vascular Occlusion	genus.Anaerotruncus.id.2054	MR Egger	13	-0.258014	0.415068	0.546859	-1.07155	0.555519	0.772584	0.342478	1.74285	0.77 (0.34-1.74)
Retinal Vascular Occlusion	genus.Anaerotruncus.id.2054	Weighted median	13	-0.287707	0.195078	0.140259	-0.670061	0.094647	0.749981	0.511678	1.09927	0.75 (0.51-1.10)
Retinal Vascular Occlusion	genus.Anaerotruncus.id.2054	Inverse variance weighted	13	-0.278603	0.142026	0.0498051	-0.556973	-0.000232142	0.756841	0.572941	0.999768	0.76 (0.57-1.00)	0.43	0.875739
Retinal Vascular Occlusion	genus.Anaerotruncus.id.2054	Simple mode	13	-0.304607	0.288811	0.312338	-0.870677	0.261462	0.737413	0.418668	1.29883	0.74 (0.42-1.30)
Retinal Vascular Occlusion	genus.Anaerotruncus.id.2054	Weighted mode	13	-0.309751	0.293387	0.311863	-0.88479	0.265288	0.73363	0.412801	1.30381	0.73 (0.41-1.30)
Retinal Vascular Occlusion	genus.Butyricicoccus.id.2055	MR Egger	8	0.576138	0.318372	0.120335	-0.0478707	1.20015	1.77915	0.953257	3.3206	1.78 (0.95-3.32)
Retinal Vascular Occlusion	genus.Butyricicoccus.id.2055	Weighted median	8	0.277917	0.209188	0.183996	-0.132092	0.687925	1.32038	0.876261	1.98958	1.32 (0.88-1.99)
Retinal Vascular Occlusion	genus.Butyricicoccus.id.2055	Inverse variance weighted	8	0.336245	0.162013	0.0379471	0.0187005	0.65379	1.39968	1.01888	1.92281	1.40 (1.02-1.92)	0.83	0.889648
Retinal Vascular Occlusion	genus.Butyricicoccus.id.2055	Simple mode	8	0.269487	0.306466	0.408389	-0.331187	0.870161	1.30929	0.718071	2.3873	1.31 (0.72-2.39)
Retinal Vascular Occlusion	genus.Butyricicoccus.id.2055	Weighted mode	8	0.273674	0.283578	0.366655	-0.282138	0.829486	1.31479	0.75417	2.29214	1.31 (0.75-2.29)
Retinal Vascular Occlusion	genus.Butyricimonas.id.945	MR Egger	13	-0.363764	0.447893	0.43392	-1.24163	0.514106	0.695055	0.288912	1.67214	0.70 (0.29-1.67)
Retinal Vascular Occlusion	genus.Butyricimonas.id.945	Weighted median	13	-0.194618	0.171241	0.255742	-0.53025	0.141015	0.823149	0.588458	1.15144	0.82 (0.59-1.15)
Retinal Vascular Occlusion	genus.Butyricimonas.id.945	Inverse variance weighted	13	-0.294833	0.122208	0.0158409	-0.53436	-0.0553063	0.744656	0.586044	0.946195	0.74 (0.59-0.95)	0.62	0.668487
Retinal Vascular Occlusion	genus.Butyricimonas.id.945	Simple mode	13	-0.0420556	0.313867	0.89563	-0.657234	0.573123	0.958816	0.518283	1.7738	0.96 (0.52-1.77)
Retinal Vascular Occlusion	genus.Butyricimonas.id.945	Weighted mode	13	-0.0776546	0.263147	0.772961	-0.593423	0.438114	0.925284	0.552433	1.54978	0.93 (0.55-1.55)
Retinal Vascular Occlusion	genus.Gordonibacter.id.821	MR Egger	11	-0.135948	0.31354	0.674792	-0.750487	0.47859	0.872888	0.472136	1.6138	0.87 (0.47-1.61)
Retinal Vascular Occlusion	genus.Gordonibacter.id.821	Weighted median	11	-0.184917	0.101445	0.0683281	-0.383749	0.0139145	0.831173	0.681303	1.01401	0.83 (0.68-1.01)
Retinal Vascular Occlusion	genus.Gordonibacter.id.821	Inverse variance weighted	11	-0.228457	0.0740366	0.00203052	-0.373569	-0.0833454	0.79576	0.688274	0.920033	0.80 (0.69-0.92)	0.78	0.21422
Retinal Vascular Occlusion	genus.Gordonibacter.id.821	Simple mode	11	-0.411052	0.167262	0.033819	-0.738885	-0.0832181	0.662953	0.477646	0.92015	0.66 (0.48-0.92)
Retinal Vascular Occlusion	genus.Gordonibacter.id.821	Weighted mode	11	-0.0685569	0.179846	0.711031	-0.421056	0.283942	0.93374	0.656354	1.32836	0.93 (0.66-1.33)
Retinal Vascular Occlusion	genus.Clostridiumsensustricto1.id.1873	MR Egger	6	-0.592835	0.431997	0.241889	-1.43955	0.25388	0.552758	0.237034	1.28902	0.55 (0.24-1.29)
Retinal Vascular Occlusion	genus.Clostridiumsensustricto1.id.1873	Weighted median	6	-0.25926	0.2055	0.207091	-0.662039	0.14352	0.771623	0.515798	1.15433	0.77 (0.52-1.15)
Retinal Vascular Occlusion	genus.Clostridiumsensustricto1.id.1873	Inverse variance weighted	6	-0.338731	0.158184	0.0322435	-0.648771	-0.0286911	0.712674	0.522688	0.971717	0.71 (0.52-0.97)	0.39	0.850423
Retinal Vascular Occlusion	genus.Clostridiumsensustricto1.id.1873	Simple mode	6	-0.0554483	0.336395	0.875534	-0.714783	0.603887	0.946061	0.489298	1.82921	0.95 (0.49-1.83)
Retinal Vascular Occlusion	genus.Clostridiumsensustricto1.id.1873	Weighted mode	6	-0.0468636	0.336341	0.894625	-0.706093	0.612365	0.954218	0.493569	1.84479	0.95 (0.49-1.84)
Retinal Vascular Occlusion	genus.Howardella.id.2000	MR Egger	9	-0.259098	0.305695	0.424705	-0.858261	0.340064	0.771747	0.423899	1.40504	0.77 (0.42-1.41)
Retinal Vascular Occlusion	genus.Howardella.id.2000	Weighted median	9	-0.141439	0.104582	0.176239	-0.346419	0.0635409	0.868108	0.707216	1.0656	0.87 (0.71-1.07)
Retinal Vascular Occlusion	genus.Howardella.id.2000	Inverse variance weighted	9	-0.169896	0.076827	0.0270074	-0.320477	-0.0193151	0.843753	0.725803	0.98087	0.84 (0.73-0.98)	0.48	0.949762
Retinal Vascular Occlusion	genus.Howardella.id.2000	Simple mode	9	-0.122835	0.147419	0.428886	-0.411777	0.166107	0.88441	0.662472	1.1807	0.88 (0.66-1.18)
Retinal Vascular Occlusion	genus.Howardella.id.2000	Weighted mode	9	-0.132383	0.137194	0.362837	-0.401283	0.136517	0.876005	0.669461	1.14627	0.88 (0.67-1.15)
Retinal Vascular Occlusion	genus.Phascolarctobacterium.id.2168	MR Egger	8	-0.206264	0.68952	0.774923	-1.55772	1.14519	0.813618	0.210615	3.14305	0.81 (0.21-3.14)
Retinal Vascular Occlusion	genus.Phascolarctobacterium.id.2168	Weighted median	8	-0.232879	0.19475	0.23178	-0.614588	0.14883	0.79225	0.540864	1.16048	0.79 (0.54-1.16)
Retinal Vascular Occlusion	genus.Phascolarctobacterium.id.2168	Inverse variance weighted	8	-0.301377	0.148482	0.0423853	-0.592403	-0.0103517	0.739799	0.552997	0.989702	0.74 (0.55-0.99)	0.44	0.813028
Retinal Vascular Occlusion	genus.Phascolarctobacterium.id.2168	Simple mode	8	-0.243728	0.307834	0.454494	-0.847084	0.359627	0.7837	0.428663	1.4328	0.78 (0.43-1.43)
Retinal Vascular Occlusion	genus.Phascolarctobacterium.id.2168	Weighted mode	8	-0.233957	0.308367	0.472802	-0.838357	0.370443	0.791396	0.43242	1.44838	0.79 (0.43-1.45)
Retinal Vascular Occlusion	genus.LachnospiraceaeUCG010.id.11330	MR Egger	10	0.966067	0.436927	0.057986	0.109691	1.82244	2.62759	1.11593	6.18696	2.63 (1.12-6.19)
Retinal Vascular Occlusion	genus.LachnospiraceaeUCG010.id.11330	Weighted median	10	0.223574	0.213185	0.2943	-0.194268	0.641416	1.25054	0.823437	1.89917	1.25 (0.82-1.90)
Retinal Vascular Occlusion	genus.LachnospiraceaeUCG010.id.11330	Inverse variance weighted	10	0.322983	0.147907	0.0289848	0.0330858	0.61288	1.38124	1.03364	1.84574	1.38 (1.03-1.85)	0.82	0.873685
Retinal Vascular Occlusion	genus.LachnospiraceaeUCG010.id.11330	Simple mode	10	0.133945	0.315473	0.681108	-0.484382	0.752273	1.14333	0.616078	2.12182	1.14 (0.62-2.12)
Retinal Vascular Occlusion	genus.LachnospiraceaeUCG010.id.11330	Weighted mode	10	0.144709	0.342528	0.682595	-0.526647	0.816064	1.1557	0.590582	2.26158	1.16 (0.59-2.26)
Retinal Vascular Occlusion	genus.Ruminiclostridium9.id.11357	MR Egger	8	0.107205	0.89797	0.908867	-1.65282	1.86723	1.11316	0.19151	6.47032	1.11 (0.19-6.47)
Retinal Vascular Occlusion	genus.Ruminiclostridium9.id.11357	Weighted median	8	0.20754	0.229903	0.366669	-0.243069	0.658149	1.23065	0.784217	1.93122	1.23 (0.78-1.93)
Retinal Vascular Occlusion	genus.Ruminiclostridium9.id.11357	Inverse variance weighted	8	0.387223	0.187369	0.0387688	0.0199796	0.754467	1.47289	1.02018	2.12648	1.47 (1.02-2.13)	0.71	0.818022
Retinal Vascular Occlusion	genus.Ruminiclostridium9.id.11357	Simple mode	8	0.143307	0.391175	0.724926	-0.623396	0.91001	1.15408	0.536121	2.48435	1.15 (0.54-2.48)
Retinal Vascular Occlusion	genus.Ruminiclostridium9.id.11357	Weighted mode	8	0.143307	0.3669	0.707716	-0.575817	0.862431	1.15408	0.562245	2.36891	1.15 (0.56-2.37)
Retinal Vascular Occlusion	genus.unknowngenus.id.2041	MR Egger	12	-0.141457	0.375877	0.714526	-0.878175	0.595261	0.868092	0.41554	1.8135	0.87 (0.42-1.81)
Retinal Vascular Occlusion	genus.unknowngenus.id.2041	Weighted median	12	-0.455072	0.140371	0.00118722	-0.730199	-0.179946	0.634402	0.481813	0.835316	0.63 (0.48-0.84)
Retinal Vascular Occlusion	genus.unknowngenus.id.2041	Inverse variance weighted	12	-0.281911	0.112104	0.0119127	-0.501636	-0.0621867	0.754341	0.605539	0.939707	0.75 (0.61-0.94)	0.72	0.628393
Retinal Vascular Occlusion	genus.unknowngenus.id.2041	Simple mode	12	-0.539054	0.216311	0.0299271	-0.963023	-0.115084	0.5833	0.381737	0.891291	0.58 (0.38-0.89)
Retinal Vascular Occlusion	genus.unknowngenus.id.2041	Weighted mode	12	-0.530336	0.22948	0.0412235	-0.980116	-0.0805555	0.588407	0.375268	0.922604	0.59 (0.38-0.92)

## Sheet: Table S4
Outcome	Exposure	Q_MR Egger	Q_df_MR Egger	Q_pval_MR Egger	Q_Inverse variance weighted	Q_df_Inverse variance weighted	Q_pval_Inverse variance weighted	egger_intercept	se	pval	I-squ	MR-PRESSO results`$`Global Test`$Pvalue
Early Age-related Macular Degeneration	phylum.Verrucomicrobia.id.3982	9.4645	10	0.48866	9.55392	11	0.570901	-0.0048694	0.0162839	0.771038	0	0.600667
Early Age-related Macular Degeneration	genus.Oxalobacter.id.2978	8.75468	9	0.460221	11.6391	10	0.309937	-0.0507545	0.0298845	0.123665	0.0934	0.338
Early Age-related Macular Degeneration	genus.Parasutterella.id.2892	10.8565	13	0.622838	11.7117	14	0.629445	-0.0124341	0.0134458	0.37194	0	0.643333
Early Age-related Macular Degeneration	genus.unknowngenus.id.1000005479	2.18341	7	0.948995	6.25582	8	0.618601	-0.0544299	0.0269719	0.0833736	0	0.639333
Early Age-related Macular Degeneration	family.BacteroidalesS24.7group.id.11173	2.18341	7	0.948995	6.25582	8	0.618601	-0.0544299	0.0269719	0.0833736	0	0.643667
Early Age-related Macular Degeneration	family.Oxalobacteraceae.id.2966	13.5561	12	0.329949	13.5733	13	0.404568	0.00293087	0.0237693	0.903907	0.0409	0.434
Early Age-related Macular Degeneration	Glycerate levels	6.28553	15	0.974542	8.08423	16	0.946319	-0.018248	0.0136062	0.199826	0	0.948
Early Age-related Macular Degeneration	Carnitine levels	12.2231	15	0.662068	12.3416	16	0.720152	-0.00290526	0.008442	0.735515	0	0.794
Visual Impairment	genus.Bifidobacterium.id.436	11.0986	10	0.349885	11.1126	11	0.433881	0.0037231	0.0332185	0.912978	0	0.488
Visual Impairment	family.Alcaligenaceae.id.2875	3.03894	9	0.962731	3.09818	10	0.979018	-0.014964	0.061483	0.813164	0	0.976
Visual Impairment	Glycerate levels	6.34033	14	0.957171	6.57702	15	0.968343	-0.0144702	0.029743	0.634134	0	0.972333
Disorders of choroid and retina	Mannitol/sorbitol levels	3.8753	11	0.973424	3.88834	12	0.985368	0.000918814	0.00804543	0.911135	0	0.988333
Disorders of choroid and retina	phylum.Cyanobacteria.id.1500	2.89246	6	0.822218	3.11036	7	0.874609	0.00765485	0.0163987	0.657115	0	0.874667
Disorders of choroid and retina	genus.Anaerostipes.id.1991	4.55942	11	0.950616	4.75909	12	0.965545	-0.00514196	0.0115071	0.663653	0	0.965333
Disorders of choroid and retina	genus.Anaerotruncus.id.2054	21.0298	11	0.0330641	21.2204	12	0.0472441	0.00414694	0.0131305	0.758047	0.4226	0.069
Disorders of choroid and retina	genus.Coprococcus3.id.11303	4.19454	6	0.650368	4.69261	7	0.697417	0.0143569	0.020343	0.506814	0	0.723667
Disorders of choroid and retina	genus.Ruminiclostridium9.id.11357	4.60217	6	0.595751	4.61594	7	0.706714	0.00227428	0.0193772	0.910398	0	0.757667
Disorders of choroid and retina	genus.RuminococcaceaeUCG011.id.11368	5.08531	6	0.532918	6.24815	7	0.511092	-0.0198082	0.0183691	0.322311	0	0.559
Disorders of choroid and retina	genus.unknowngenus.id.1000000073	14.5877	13	0.333797	14.5961	14	0.406308	0.000789861	0.00909738	0.932135	0.0003	0.446
Disorders of choroid and retina	genus.unknowngenus.id.2041	7.79715	10	0.648644	8.50329	11	0.667635	0.00885636	0.0105392	0.420364	0	0.733667
Disorders of choroid and retina	family.ClostridialesvadinBB60group.id.11286	14.5877	13	0.333797	14.5961	14	0.406308	0.000789861	0.00909738	0.932135	0.0003	0.444333
Disorders of choroid and retina	family.Rikenellaceae.id.967	9.13723	14	0.82216	9.15796	15	0.869115	-0.00134369	0.00933432	0.88759	0	0.875333
Disorders of choroid and retina	class.Gammaproteobacteria.id.3303	3.89862	5	0.564103	4.25953	6	0.641601	0.00936958	0.0155963	0.574194	0	0.685667
Diabetic Retinopathy	order.Bacteroidales.id.913	5.85276	10	0.827478	6.06806	11	0.868785	-0.00670974	0.0144604	0.652579	0	0.871
Diabetic Retinopathy	genus..Eubacteriumeligensgroup.id.14372	1.92607	4	0.749354	2.88364	5	0.717919	0.0328009	0.0335198	0.383208	0	0.708333
Diabetic Retinopathy	genus.Dialister.id.2183	7.64376	9	0.570406	8.72296	10	0.558582	-0.0242413	0.0233348	0.325979	0	0.582667
Diabetic Retinopathy	genus.Gordonibacter.id.821	2.69616	9	0.975135	2.77724	10	0.986191	-0.00778502	0.0273399	0.78228	0	0.986667
Diabetic Retinopathy	genus.RuminococcaceaeUCG003.id.11361	6.23387	10	0.795247	6.32469	11	0.850846	-0.00552347	0.0183282	0.76931	0	0.869667
Diabetic Retinopathy	genus.unknowngenus.id.1000000073	6.74526	13	0.914797	7.45423	14	0.915782	0.0124753	0.0148162	0.41501	0	0.917
Diabetic Retinopathy	genus.unknowngenus.id.1868	4.72859	7	0.693045	5.27551	8	0.727765	0.0159733	0.0215991	0.483638	0	0.756333
Diabetic Retinopathy	genus.unknowngenus.id.2041	14.7266	10	0.142351	17.7853	11	0.0866971	0.0316686	0.0219741	0.180105	0.376	0.127
Diabetic Retinopathy	family.ClostridialesvadinBB60group.id.11286	6.74526	13	0.914797	7.45423	14	0.915782	0.0124753	0.0148162	0.41501	0	0.922667
Diabetic Retinopathy	class.Bacteroidia.id.912	5.85276	10	0.827478	6.06806	11	0.868785	-0.00670974	0.0144604	0.652579	0	0.883667
Retinal Detachments & Breaks	genus.Flavonifractor.id.2059	3.20544	3	0.361022	3.21947	4	0.521792	-0.00387011	0.033775	0.916013	0	0.556333
Retinal Detachments & Breaks	genus.Intestinibacter.id.11345	15.0892	13	0.301815	15.3295	14	0.356011	-0.00782526	0.017201	0.656664	0.1352	0.379333
Retinal Detachments & Breaks	genus.Ruminiclostridium9.id.11357	3.81967	6	0.701064	3.81969	7	0.800296	-0.00014187	0.0315932	0.996563	0	0.816333
Retinal Detachments & Breaks	genus.unknowngenus.id.2041	10.5503	10	0.393607	11.7908	11	0.379575	0.0189778	0.0175021	0.303676	0.0981	0.413
Retinal Vascular Occlusion	genus..Ruminococcusgnavusgroup.id.14376	6.57642	9	0.681126	6.81363	10	0.742915	0.0244826	0.0502676	0.637868	0	0.773333
Retinal Vascular Occlusion	genus.Anaerotruncus.id.2054	5.67689	11	0.89403	5.67967	12	0.931361	-0.00148535	0.0281374	0.958846	0	0.94
Retinal Vascular Occlusion	genus.Butyricicoccus.id.2055	0.402771	6	0.998829	1.16894	7	0.991625	-0.023828	0.0272224	0.415068	0	0.985
Retinal Vascular Occlusion	genus.Butyricimonas.id.945	11.7126	11	0.385632	11.74	12	0.466784	0.00614888	0.0383374	0.875482	0	0.525
Retinal Vascular Occlusion	genus.Gordonibacter.id.821	7.95015	9	0.539178	8.04234	10	0.624701	-0.0142285	0.046861	0.768311	0	0.65
Retinal Vascular Occlusion	genus.Clostridiumsensustricto1.id.1873	4.0544	4	0.398694	4.46025	5	0.48522	0.0264343	0.0417753	0.56125	0.0287	0.507333
Retinal Vascular Occlusion	genus.Howardella.id.2000	4.84198	7	0.679241	4.93286	8	0.764727	0.0142896	0.0473986	0.771809	0	0.805
Retinal Vascular Occlusion	genus.Phascolarctobacterium.id.2168	4.96469	6	0.54835	4.98464	7	0.661838	-0.00847938	0.0600288	0.892292	0	0.626333
Retinal Vascular Occlusion	genus.LachnospiraceaeUCG010.id.11330	5.61829	8	0.689903	8.06496	9	0.527614	-0.0528019	0.0337568	0.156404	0.0624	0.506333
Retinal Vascular Occlusion	genus.Ruminiclostridium9.id.11357	3.21305	6	0.78167	3.31472	7	0.854443	0.018294	0.0573742	0.760646	0	0.865
Retinal Vascular Occlusion	genus.unknowngenus.id.2041	12.8116	10	0.234399	13.0095	11	0.292703	-0.0137913	0.0350843	0.702504	0.1536	0.321667

## Sheet: Table S5
SNP	effect_allele.exposure	other_allele.exposure	effect_allele.outcome	other_allele.outcome	beta.exposure	beta.outcome	eaf.exposure	eaf.outcome	remove	palindromic	ambiguous	id.outcome	se.outcome	pval.outcome	samplesize.outcome	outcome	mr_keep.outcome	pval_origin.outcome	chr.exposure	se.exposure	pval.exposure	samplesize.exposure	exposure	mr_keep.exposure	pval_origin.exposure	id.exposure	action	mr_keep	rsq.exposure	effective_n.exposure	rsq.outcome	effective_n.outcome	steiger_dir	steiger_pval	Fsta
rs11252894	A	C	A	C	0.0784055	-0.0386		0.1815	FALSE	FALSE	FALSE	Hl3qUx	0.0207	0.06226	97822	Early Age-related Macular Degeneration	TRUE	reported	10	0.0162769	1.10556e-06	12381	phylum.Verrucomicrobia.id.3982	TRUE	reported	c3bw4a	2	TRUE	0.0018709	12381	3.5546e-05	97822	TRUE	9.16024e-05	23.2032
rs117107102	A	G	A	G	0.204283	0.0017		0.0371	FALSE	FALSE	FALSE	Hl3qUx	0.0401	0.9664	94866	Early Age-related Macular Degeneration	TRUE	reported	18	0.0427565	2.67935e-06	5071	phylum.Verrucomicrobia.id.3982	TRUE	reported	c3bw4a	2	TRUE	0.00448317	5071	1.89456e-08	94866	TRUE	3.4573e-06	22.8275
rs11729256	T	C	T	C	0.0696984	-0.0043		0.2546	FALSE	FALSE	FALSE	Hl3qUx	0.0165	0.7933	103418	Early Age-related Macular Degeneration	TRUE	reported	4	0.0146953	2.23402e-06	12377	phylum.Verrucomicrobia.id.3982	TRUE	reported	c3bw4a	2	TRUE	0.00181448	12377	6.56721e-07	103418	TRUE	1.10481e-05	22.495
rs12512971	A	C	A	C	0.171057	-0.0347		0.0429	FALSE	FALSE	FALSE	Hl3qUx	0.0353	0.3265	103518	Early Age-related Macular Degeneration	TRUE	reported	4	0.0398053	9.81381e-06	3919	phylum.Verrucomicrobia.id.3982	TRUE	reported	c3bw4a	2	TRUE	0.00469248	3919	9.33465e-06	103518	TRUE	5.65495e-05	18.4671
rs12908520	G	A	G	A	0.0594916	0.0001		0.4438	FALSE	FALSE	FALSE	Hl3qUx	0.0145	0.9918	103114	Early Age-related Macular Degeneration	TRUE	reported	15	0.012823	3.40448e-06	12380	phylum.Verrucomicrobia.id.3982	TRUE	reported	c3bw4a	2	TRUE	0.0017359	12380	4.6127e-10	103114	TRUE	1.18634e-05	21.5244
rs2602429	C	T	C	T	0.0764148	-0.0223		0.2037	FALSE	FALSE	FALSE	Hl3qUx	0.0181	0.2172	99531	Early Age-related Macular Degeneration	TRUE	reported	16	0.0153487	8.7104e-07	12104	phylum.Verrucomicrobia.id.3982	TRUE	reported	c3bw4a	2	TRUE	0.00204394	12104	1.52509e-05	99531	TRUE	1.75826e-05	24.7864
rs3995795	C	T	C	T	0.0610914	0.0049		0.3215	FALSE	FALSE	FALSE	Hl3qUx	0.0165	0.7655	99425	Early Age-related Macular Degeneration	TRUE	reported	10	0.0138592	9.72209e-06	12104	phylum.Verrucomicrobia.id.3982	TRUE	reported	c3bw4a	2	TRUE	0.00160299	12104	8.87027e-07	99425	TRUE	4.84693e-05	19.4305
rs45598138	C	A	C	A	-0.143901	0.0539		0.0512	FALSE	FALSE	FALSE	Hl3qUx	0.0337	0.1093	96037	Early Age-related Macular Degeneration	TRUE	reported	1	0.03054	2.19127e-06	9932	phylum.Verrucomicrobia.id.3982	TRUE	reported	c3bw4a	2	TRUE	0.00223086	9932	2.66365e-05	96037	TRUE	6.49048e-05	22.202
rs61779207	G	A	G	A	-0.0755253	0.0314		0.1841	FALSE	FALSE	FALSE	Hl3qUx	0.0184	0.08857	99595	Early Age-related Macular Degeneration	TRUE	reported	1	0.0164385	5.27971e-06	12087	phylum.Verrucomicrobia.id.3982	TRUE	reported	c3bw4a	2	TRUE	0.00174364	12087	2.92403e-05	99595	TRUE	0.000159401	21.1087
rs74542928	T	C	T	C	0.115994	-0.0032		0.0961	FALSE	FALSE	FALSE	Hl3qUx	0.0241	0.8953	99627	Early Age-related Macular Degeneration	TRUE	reported	4	0.0231324	4.08375e-07	11703	phylum.Verrucomicrobia.id.3982	TRUE	reported	c3bw4a	2	TRUE	0.00214426	11703	1.76969e-07	99627	TRUE	2.61935e-06	25.1439
rs76430504	T	C	T	C	-0.11753	-0.0337		0.067	FALSE	FALSE	FALSE	Hl3qUx	0.0297	0.2569	99574	Early Age-related Macular Degeneration	TRUE	reported	5	0.025458	3.4956e-06	11624	phylum.Verrucomicrobia.id.3982	TRUE	reported	c3bw4a	2	TRUE	0.00183051	11624	1.29302e-05	99574	TRUE	6.32432e-05	21.3132
rs9349825	A	G	A	G	-0.0660243	0.0156		0.2742	FALSE	FALSE	FALSE	Hl3qUx	0.016	0.3298	99593	Early Age-related Macular Degeneration	TRUE	reported	6	0.0143911	6.27486e-06	12373	phylum.Verrucomicrobia.id.3982	TRUE	reported	c3bw4a	2	TRUE	0.00169853	12373	9.5452e-06	99593	TRUE	6.29424e-05	21.0483
rs10464997	G	A	G	A	0.137691	-0.0358		0.1433	FALSE	FALSE	FALSE	mPM5mb	0.0221	0.1045	97728	Early Age-related Macular Degeneration	TRUE	reported	8	0.0294804	3.29754e-06	4650	genus.Oxalobacter.id.2978	TRUE	reported	NoxCsJ	2	TRUE	0.00467139	4650	2.6851e-05	97728	TRUE	2.50688e-05	21.8145
rs11108500	A	G	A	G	-0.199099	-0.0416		0.0609	FALSE	FALSE	FALSE	mPM5mb	0.0317	0.189	99546	Early Age-related Macular Degeneration	TRUE	reported	12	0.0427327	3.74279e-06	4303	genus.Oxalobacter.id.2978	TRUE	reported	NoxCsJ	2	TRUE	0.00502184	4303	1.73e-05	99546	TRUE	1.78436e-05	21.7079
rs111966731	T	C	T	C	0.213114	0.0777		0.0577	FALSE	FALSE	FALSE	mPM5mb	0.0312	0.01275	98728	Early Age-related Macular Degeneration	TRUE	reported	15	0.047162	7.29863e-06	3931	genus.Oxalobacter.id.2978	TRUE	reported	NoxCsJ	2	TRUE	0.00517021	3931	6.28165e-05	98728	TRUE	8.15035e-05	20.4193
rs12002250	A	C	A	C	0.217122	0.0505		0.0568	FALSE	FALSE	FALSE	mPM5mb	0.0314	0.1083	98804	Early Age-related Macular Degeneration	TRUE	reported	9	0.0466317	1.41504e-06	4297	genus.Oxalobacter.id.2978	TRUE	reported	NoxCsJ	2	TRUE	0.00502223	4297	2.61786e-05	98804	TRUE	2.38377e-05	21.6793
rs1569853	T	C	T	C	-0.138078	-0.0161		0.1462	FALSE	FALSE	FALSE	mPM5mb	0.02	0.4199	99630	Early Age-related Macular Degeneration	TRUE	reported	6	0.0296981	3.64501e-06	4492	genus.Oxalobacter.id.2978	TRUE	reported	NoxCsJ	2	TRUE	0.00479133	4492	6.5044e-06	99630	TRUE	1.2047e-05	21.6166
rs36057338	G	T	G	T	0.207847	0.0133		0.0708	FALSE	FALSE	FALSE	mPM5mb	0.0279	0.6329	99622	Early Age-related Macular Degeneration	TRUE	reported	4	0.0421439	8.79803e-07	4244	genus.Oxalobacter.id.2978	TRUE	reported	NoxCsJ	2	TRUE	0.00570117	4244	2.28112e-06	99622	TRUE	2.26079e-06	24.323
rs3862635	C	T	C	T	-0.172142	-0.0139		0.0701	FALSE	FALSE	FALSE	mPM5mb	0.0281	0.6217	99619	Early Age-related Macular Degeneration	TRUE	reported	11	0.0394026	9.18685e-06	4469	genus.Oxalobacter.id.2978	TRUE	reported	NoxCsJ	2	TRUE	0.00425457	4469	2.45631e-06	99619	TRUE	3.07205e-05	19.0864
rs4428215	G	A	G	A	0.130293	-0.0084		0.2319	FALSE	FALSE	FALSE	mPM5mb	0.0165	0.6111	105243	Early Age-related Macular Degeneration	TRUE	reported	3	0.0242237	7.51071e-08	4655	genus.Oxalobacter.id.2978	TRUE	reported	NoxCsJ	2	TRUE	0.00617922	4655	2.46266e-06	105243	TRUE	2.56491e-07	28.9307
rs6000536	C	T	C	T	-0.130992	-0.0106		0.2105	FALSE	FALSE	FALSE	mPM5mb	0.0177	0.5506	99492	Early Age-related Macular Degeneration	TRUE	reported	22	0.0253804	2.06054e-07	4654	genus.Oxalobacter.id.2978	TRUE	reported	NoxCsJ	2	TRUE	0.00569342	4654	3.60483e-06	99492	TRUE	8.98414e-07	26.6374
rs6071435	T	A	T	A	-0.105512	0.0127		0.3686	FALSE	TRUE	TRUE	mPM5mb	0.0152	0.4036	97708	Early Age-related Macular Degeneration	TRUE	reported	20	0.021489	1.07431e-06	4635	genus.Oxalobacter.id.2978	TRUE	reported	NoxCsJ	2	FALSE	0.00517677	4635	7.1449e-06	97708	TRUE	3.92645e-06	24.1088
rs6993398	G	A	G	A	0.127217	0.006		0.1463	FALSE	FALSE	FALSE	mPM5mb	0.0202	0.7672	99629	Early Age-related Macular Degeneration	TRUE	reported	8	0.0278855	7.12773e-06	4656	genus.Oxalobacter.id.2978	TRUE	reported	NoxCsJ	2	TRUE	0.00445217	4656	8.85569e-07	99629	TRUE	1.11978e-05	20.813
rs736744	C	T	C	T	0.117882	0.0172		0.4007	FALSE	FALSE	FALSE	mPM5mb	0.0146	0.2379	99539	Early Age-related Macular Degeneration	TRUE	reported	9	0.0211262	2.57471e-08	4655	genus.Oxalobacter.id.2978	TRUE	reported	NoxCsJ	2	TRUE	0.00664694	4655	1.39431e-05	99539	TRUE	2.01105e-07	31.1352
rs10899911	A	G	A	G	-0.0717102	0.0105		0.2751	FALSE	FALSE	FALSE	qIszRy	0.0161	0.5153	97813	Early Age-related Macular Degeneration	TRUE	reported	10	0.0148151	1.15272e-06	11386	genus.Parasutterella.id.2892	TRUE	reported	5c9e7F	2	TRUE	0.00205382	11386	4.34848e-06	97813	TRUE	1.24958e-05	23.4288
rs11715853	G	A	G	A	-0.0662952	-0.0236		0.2937	FALSE	FALSE	FALSE	qIszRy	0.0151	0.1192	105169	Early Age-related Macular Degeneration	TRUE	reported	3	0.0146114	6.22913e-06	11386	genus.Parasutterella.id.2892	TRUE	reported	5c9e7F	2	TRUE	0.0018051	11386	2.32263e-05	105169	TRUE	0.000133428	20.5864
rs1403396	A	T	A	T	-0.0756729	0.0193		0.2221	FALSE	TRUE	TRUE	qIszRy	0.0173	0.2646	99505	Early Age-related Macular Degeneration	TRUE	reported	12	0.0159035	2.75519e-06	11378	genus.Parasutterella.id.2892	TRUE	reported	5c9e7F	2	FALSE	0.0019863	11378	1.25078e-05	99505	TRUE	3.34564e-05	22.6411
rs2090816	A	C	A	C	0.0840967	0.03		0.1674	FALSE	FALSE	FALSE	qIszRy	0.0188	0.1113	105200	Early Age-related Macular Degeneration	TRUE	reported	6	0.0177315	2.89715e-06	11385	genus.Parasutterella.id.2892	TRUE	reported	5c9e7F	2	TRUE	0.00197221	11385	2.42052e-05	105200	TRUE	6.201e-05	22.494
rs2387977	T	C	T	C	-0.0681778	0.0168		0.4523	FALSE	FALSE	FALSE	qIszRy	0.0152	0.2698	97817	Early Age-related Macular Degeneration	TRUE	reported	20	0.0134756	5.38476e-07	11345	genus.Parasutterella.id.2892	TRUE	reported	5c9e7F	2	TRUE	0.00225157	11345	1.24888e-05	97817	TRUE	9.37863e-06	25.5972
rs35055552	T	C	T	C	0.109554	0.0386		0.0904	FALSE	FALSE	FALSE	qIszRy	0.0292	0.1858	96245	Early Age-related Macular Degeneration	TRUE	reported	8	0.0235433	3.34853e-06	9970	genus.Parasutterella.id.2892	TRUE	reported	5c9e7F	2	TRUE	0.00216757	9970	1.81565e-05	96245	TRUE	5.75059e-05	21.6533
rs35414597	T	A	T	A	-0.0684946	0.0072		0.3288	FALSE	TRUE	TRUE	qIszRy	0.0151	0.6355	99611	Early Age-related Macular Degeneration	TRUE	reported	4	0.0142143	1.51206e-06	11386	genus.Parasutterella.id.2892	TRUE	reported	5c9e7F	2	FALSE	0.00203554	11386	2.2825e-06	99611	TRUE	1.03146e-05	23.2199
rs55877868	A	C	A	C	-0.104458	0.0133		0.1005	FALSE	FALSE	FALSE	qIszRy	0.025	0.5951	99527	Early Age-related Macular Degeneration	TRUE	reported	17	0.0228089	2.87068e-06	10588	genus.Parasutterella.id.2892	TRUE	reported	5c9e7F	2	TRUE	0.00197734	10588	2.84374e-06	99527	TRUE	2.82154e-05	20.9735
rs62273907	A	G	A	G	0.229468	0.0626		0.0474	FALSE	FALSE	FALSE	qIszRy	0.0333	0.06025	97901	Early Age-related Macular Degeneration	TRUE	reported	3	0.0502262	5.88384e-06	3691	genus.Parasutterella.id.2892	TRUE	reported	5c9e7F	2	TRUE	0.00562633	3691	3.60966e-05	97901	TRUE	3.75615e-05	20.873
rs6809952	G	A	G	A	-0.0684957	0.0016		0.2917	FALSE	FALSE	FALSE	qIszRy	0.0221	0.9431	72578	Early Age-related Macular Degeneration	TRUE	reported	3	0.0150892	8.13349e-06	11077	genus.Parasutterella.id.2892	TRUE	reported	5c9e7F	2	TRUE	0.00185715	11077	7.22208e-08	72578	TRUE	2.66424e-05	20.6062
rs6828768	C	T	C	T	0.0636852	0.0015		0.4932	FALSE	FALSE	FALSE	qIszRy	0.0143	0.9188	103401	Early Age-related Macular Degeneration	TRUE	reported	4	0.0132645	1.78328e-06	11386	genus.Parasutterella.id.2892	TRUE	reported	5c9e7F	2	TRUE	0.00202079	11386	1.06413e-07	103401	TRUE	6.12246e-06	23.0512
rs7303158	C	T	C	T	0.0646859	0.0095		0.4373	FALSE	FALSE	FALSE	qIszRy	0.0142	0.5026	103451	Early Age-related Macular Degeneration	TRUE	reported	12	0.0134256	1.32776e-06	11386	genus.Parasutterella.id.2892	TRUE	reported	5c9e7F	2	TRUE	0.00203504	11386	4.32656e-06	103451	TRUE	1.29659e-05	23.2141
rs7311004	T	C	T	C	-0.0617522	-0.015		0.3965	FALSE	FALSE	FALSE	qIszRy	0.0146	0.3032	99621	Early Age-related Macular Degeneration	TRUE	reported	12	0.0136438	5.92054e-06	11384	genus.Parasutterella.id.2892	TRUE	reported	5c9e7F	2	TRUE	0.00179652	11384	1.05957e-05	99621	TRUE	7.58151e-05	20.4848
rs7572229	G	A	G	A	0.066273	0.0185		0.4952	FALSE	FALSE	FALSE	qIszRy	0.0144	0.2013	97785	Early Age-related Macular Degeneration	TRUE	reported	2	0.0132736	6.31698e-07	11383	genus.Parasutterella.id.2892	TRUE	reported	5c9e7F	2	TRUE	0.00218558	11383	1.6879e-05	97785	TRUE	1.64213e-05	24.9285
rs78383039	T	C	T	C	-0.146315	-0.0219		0.0643	FALSE	FALSE	FALSE	qIszRy	0.0302	0.4674	98777	Early Age-related Macular Degeneration	TRUE	reported	2	0.0297119	1.57438e-06	9174	genus.Parasutterella.id.2892	TRUE	reported	5c9e7F	2	TRUE	0.00263696	9174	5.32384e-06	98777	TRUE	6.89483e-06	24.2501
rs8039785	T	G	T	G	0.0618345	-0.0025		0.4694	FALSE	FALSE	FALSE	qIszRy	0.014	0.8562	99578	Early Age-related Macular Degeneration	TRUE	reported	15	0.0133	3.62095e-06	11383	genus.Parasutterella.id.2892	TRUE	reported	5c9e7F	2	TRUE	0.00189562	11383	3.20235e-07	99578	TRUE	1.38924e-05	21.6151
rs823424	G	A	G	A	-0.0713448	-0.025		0.2221	FALSE	FALSE	FALSE	qIszRy	0.0172	0.1457	99602	Early Age-related Macular Degeneration	TRUE	reported	8	0.0156958	4.95295e-06	11386	genus.Parasutterella.id.2892	TRUE	reported	5c9e7F	2	TRUE	0.00181165	11386	2.12107e-05	99602	TRUE	0.000123499	20.6613
rs10872669	A	G	A	G	-0.123071	-0.0423		0.1059	FALSE	FALSE	FALSE	4kkNnN	0.0244	0.08286	105112	Early Age-related Macular Degeneration	TRUE	reported	6	0.0275665	9.4901e-06	7368	genus.unknowngenus.id.1000005479	TRUE	reported	baCciG	2	TRUE	0.0026986	7368	2.8592e-05	105112	TRUE	0.000108838	19.9317
rs11135366	C	G	C	G	0.0842142	0.0002		0.2766	FALSE	TRUE	TRUE	4kkNnN	0.016	0.988	99616	Early Age-related Macular Degeneration	TRUE	reported	5	0.0183739	8.77822e-06	7953	genus.unknowngenus.id.1000005479	TRUE	reported	baCciG	2	FALSE	0.00263512	7953	1.56855e-09	99616	TRUE	1.05726e-05	21.0072
rs12748533	G	T	G	T	-0.0821108	-0.0026		0.2986	FALSE	FALSE	FALSE	4kkNnN	0.0161	0.8723	102747	Early Age-related Macular Degeneration	TRUE	reported	1	0.0172701	2.59019e-06	7948	genus.unknowngenus.id.1000005479	TRUE	reported	baCciG	2	TRUE	0.00283681	7948	2.53825e-07	102747	TRUE	5.76076e-06	22.6054
rs17043785	T	C	T	C	-0.176187	-0.0717		0.0599	FALSE	FALSE	FALSE	4kkNnN	0.0303	0.01807	99618	Early Age-related Macular Degeneration	TRUE	reported	2	0.0347133	5.11837e-07	5208	genus.unknowngenus.id.1000005479	TRUE	reported	baCciG	2	TRUE	0.00492388	5208	5.62082e-05	99618	TRUE	1.00535e-05	25.7606
rs61508842	T	C	T	C	0.122574	0.0313		0.1064	FALSE	FALSE	FALSE	4kkNnN	0.0231	0.1746	99622	Early Age-related Macular Degeneration	TRUE	reported	3	0.0272389	7.82782e-06	7576	genus.unknowngenus.id.1000005479	TRUE	reported	baCciG	2	TRUE	0.00266647	7576	1.84294e-05	99622	TRUE	7.01594e-05	20.2498
rs6831034	T	A	T	A	-0.0956546	-0.0005		0.1975	FALSE	TRUE	TRUE	4kkNnN	0.0178	0.9787	99612	Early Age-related Macular Degeneration	TRUE	reported	4	0.0205228	6.10396e-06	7576	genus.unknowngenus.id.1000005479	TRUE	reported	baCciG	2	FALSE	0.00286002	7576	7.92131e-09	99612	TRUE	7.34941e-06	21.7239
rs689695	C	A	C	A	0.0814578	-0.009		0.3699	FALSE	FALSE	FALSE	4kkNnN	0.0151	0.5506	97790	Early Age-related Macular Degeneration	TRUE	reported	15	0.0167057	1.28039e-06	7954	genus.unknowngenus.id.1000005479	TRUE	reported	baCciG	2	TRUE	0.00298102	7954	3.63282e-06	97790	TRUE	6.09473e-06	23.7759
rs7217209	C	T	C	T	0.0843019	0.0231		0.2289	FALSE	FALSE	FALSE	4kkNnN	0.0294	0.4328	67841	Early Age-related Macular Degeneration	TRUE	reported	17	0.0187308	8.42937e-06	7745	genus.unknowngenus.id.1000005479	TRUE	reported	baCciG	2	TRUE	0.00260927	7745	9.10009e-06	67841	TRUE	6.06238e-05	20.2564
rs738193	T	C	T	C	0.0847328	0.0198		0.3621	FALSE	FALSE	FALSE	4kkNnN	0.0152	0.193	97740	Early Age-related Macular Degeneration	TRUE	reported	22	0.0165856	3.82163e-07	7778	genus.unknowngenus.id.1000005479	TRUE	reported	baCciG	2	TRUE	0.00334526	7778	1.73609e-05	97740	TRUE	5.10755e-06	26.1
rs78609301	A	G	A	G	-0.0867065	-0.0036		0.2044	FALSE	FALSE	FALSE	4kkNnN	0.0178	0.8403	97830	Early Age-related Macular Degeneration	TRUE	reported	6	0.0195709	7.09297e-06	7953	genus.unknowngenus.id.1000005479	TRUE	reported	baCciG	2	TRUE	0.00246258	7953	4.18121e-07	97830	TRUE	2.63188e-05	19.6283
rs941000	C	T	C	T	0.0850266	0.0129		0.4263	FALSE	FALSE	FALSE	4kkNnN	0.0145	0.3742	99578	Early Age-related Macular Degeneration	TRUE	reported	7	0.0163382	3.15557e-07	7778	genus.unknowngenus.id.1000005479	TRUE	reported	baCciG	2	TRUE	0.00347083	7778	7.9485e-06	99578	TRUE	1.8469e-06	27.0831
rs10872669	A	G	A	G	-0.123071	-0.0423		0.1059	FALSE	FALSE	FALSE	tJdlBc	0.0244	0.08286	105112	Early Age-related Macular Degeneration	TRUE	reported	6	0.0275665	9.4901e-06	7368	family.BacteroidalesS24.7group.id.11173	TRUE	reported	3iLa1e	2	TRUE	0.0026986	7368	2.8592e-05	105112	TRUE	0.000108838	19.9317
rs11135366	C	G	C	G	0.0842142	0.0002		0.2766	FALSE	TRUE	TRUE	tJdlBc	0.016	0.988	99616	Early Age-related Macular Degeneration	TRUE	reported	5	0.0183739	8.77822e-06	7953	family.BacteroidalesS24.7group.id.11173	TRUE	reported	3iLa1e	2	FALSE	0.00263512	7953	1.56855e-09	99616	TRUE	1.05726e-05	21.0072
rs12748533	G	T	G	T	-0.0821108	-0.0026		0.2986	FALSE	FALSE	FALSE	tJdlBc	0.0161	0.8723	102747	Early Age-related Macular Degeneration	TRUE	reported	1	0.0172701	2.59019e-06	7948	family.BacteroidalesS24.7group.id.11173	TRUE	reported	3iLa1e	2	TRUE	0.00283681	7948	2.53825e-07	102747	TRUE	5.76076e-06	22.6054
rs17043785	T	C	T	C	-0.176187	-0.0717		0.0599	FALSE	FALSE	FALSE	tJdlBc	0.0303	0.01807	99618	Early Age-related Macular Degeneration	TRUE	reported	2	0.0347133	5.11837e-07	5208	family.BacteroidalesS24.7group.id.11173	TRUE	reported	3iLa1e	2	TRUE	0.00492388	5208	5.62082e-05	99618	TRUE	1.00535e-05	25.7606
rs61508842	T	C	T	C	0.122574	0.0313		0.1064	FALSE	FALSE	FALSE	tJdlBc	0.0231	0.1746	99622	Early Age-related Macular Degeneration	TRUE	reported	3	0.0272389	7.82782e-06	7576	family.BacteroidalesS24.7group.id.11173	TRUE	reported	3iLa1e	2	TRUE	0.00266647	7576	1.84294e-05	99622	TRUE	7.01594e-05	20.2498
rs6831034	T	A	T	A	-0.0956546	-0.0005		0.1975	FALSE	TRUE	TRUE	tJdlBc	0.0178	0.9787	99612	Early Age-related Macular Degeneration	TRUE	reported	4	0.0205228	6.10396e-06	7576	family.BacteroidalesS24.7group.id.11173	TRUE	reported	3iLa1e	2	FALSE	0.00286002	7576	7.92131e-09	99612	TRUE	7.34941e-06	21.7239
rs689695	C	A	C	A	0.0814578	-0.009		0.3699	FALSE	FALSE	FALSE	tJdlBc	0.0151	0.5506	97790	Early Age-related Macular Degeneration	TRUE	reported	15	0.0167057	1.28039e-06	7954	family.BacteroidalesS24.7group.id.11173	TRUE	reported	3iLa1e	2	TRUE	0.00298102	7954	3.63282e-06	97790	TRUE	6.09473e-06	23.7759
rs7217209	C	T	C	T	0.0843019	0.0231		0.2289	FALSE	FALSE	FALSE	tJdlBc	0.0294	0.4328	67841	Early Age-related Macular Degeneration	TRUE	reported	17	0.0187308	8.42937e-06	7745	family.BacteroidalesS24.7group.id.11173	TRUE	reported	3iLa1e	2	TRUE	0.00260927	7745	9.10009e-06	67841	TRUE	6.06238e-05	20.2564
rs738193	T	C	T	C	0.0847328	0.0198		0.3621	FALSE	FALSE	FALSE	tJdlBc	0.0152	0.193	97740	Early Age-related Macular Degeneration	TRUE	reported	22	0.0165856	3.82163e-07	7778	family.BacteroidalesS24.7group.id.11173	TRUE	reported	3iLa1e	2	TRUE	0.00334526	7778	1.73609e-05	97740	TRUE	5.10755e-06	26.1
rs78609301	A	G	A	G	-0.0867065	-0.0036		0.2044	FALSE	FALSE	FALSE	tJdlBc	0.0178	0.8403	97830	Early Age-related Macular Degeneration	TRUE	reported	6	0.0195709	7.09297e-06	7953	family.BacteroidalesS24.7group.id.11173	TRUE	reported	3iLa1e	2	TRUE	0.00246258	7953	4.18121e-07	97830	TRUE	2.63188e-05	19.6283
rs941000	C	T	C	T	0.0850266	0.0129		0.4263	FALSE	FALSE	FALSE	tJdlBc	0.0145	0.3742	99578	Early Age-related Macular Degeneration	TRUE	reported	7	0.0163382	3.15557e-07	7778	family.BacteroidalesS24.7group.id.11173	TRUE	reported	3iLa1e	2	TRUE	0.00347083	7778	7.9485e-06	99578	TRUE	1.8469e-06	27.0831
rs111966731	T	C	T	C	0.204031	0.0777		0.0577	FALSE	FALSE	FALSE	3HtyTK	0.0312	0.01275	98728	Early Age-related Macular Degeneration	TRUE	reported	15	0.0445746	4.56318e-06	4387	family.Oxalobacteraceae.id.2966	TRUE	reported	YXXgMc	2	TRUE	0.0047553	4387	6.28165e-05	98728	TRUE	7.45272e-05	20.9516
rs11246212	T	C	T	C	0.13607	0.0476		0.1231	FALSE	FALSE	FALSE	3HtyTK	0.0217	0.02814	103889	Early Age-related Macular Degeneration	TRUE	reported	11	0.0291797	4.50836e-06	5130	family.Oxalobacteraceae.id.2966	TRUE	reported	YXXgMc	2	TRUE	0.00422261	5130	4.63141e-05	103889	TRUE	4.64397e-05	21.7454
rs12002250	A	C	A	C	0.196145	0.0505		0.0568	FALSE	FALSE	FALSE	3HtyTK	0.0314	0.1083	98804	Early Age-related Macular Degeneration	TRUE	reported	9	0.044523	5.53202e-06	4726	family.Oxalobacteraceae.id.2966	TRUE	reported	YXXgMc	2	TRUE	0.00409163	4726	2.61786e-05	98804	TRUE	7.59285e-05	19.4083
rs12509763	C	G	C	G	-0.16332	0.0303		0.0757	FALSE	TRUE	TRUE	3HtyTK	0.0293	0.3008	94658	Early Age-related Macular Degeneration	TRUE	reported	4	0.0360823	8.04848e-06	5129	family.Oxalobacteraceae.id.2966	TRUE	reported	YXXgMc	2	FALSE	0.0039801	5129	1.12979e-05	94658	TRUE	3.03579e-05	20.4875
rs1569853	T	C	T	C	-0.140043	-0.0161		0.1462	FALSE	FALSE	FALSE	3HtyTK	0.02	0.4199	99630	Early Age-related Macular Degeneration	TRUE	reported	6	0.0281704	7.45179e-07	4997	family.Oxalobacteraceae.id.2966	TRUE	reported	YXXgMc	2	TRUE	0.0049233	4997	6.5044e-06	99630	TRUE	2.99997e-06	24.7136
rs17138946	G	T	G	T	-0.189444	0.0258		0.0574	FALSE	FALSE	FALSE	3HtyTK	0.0322	0.4223	96998	Early Age-related Macular Degeneration	TRUE	reported	16	0.0430248	8.09008e-06	4776	family.Oxalobacteraceae.id.2966	TRUE	reported	YXXgMc	2	TRUE	0.00404465	4776	6.61867e-06	96998	TRUE	3.75988e-05	19.3876
rs36057338	G	T	G	T	0.181604	0.0133		0.0708	FALSE	FALSE	FALSE	3HtyTK	0.0279	0.6329	99622	Early Age-related Macular Degeneration	TRUE	reported	4	0.0398742	6.25787e-06	4738	family.Oxalobacteraceae.id.2966	TRUE	reported	YXXgMc	2	TRUE	0.0043607	4738	2.28112e-06	99622	TRUE	1.39505e-05	20.7427
rs4428215	G	A	G	A	0.12561	-0.0084		0.2319	FALSE	FALSE	FALSE	3HtyTK	0.0165	0.6111	105243	Early Age-related Macular Degeneration	TRUE	reported	3	0.0230053	4.87931e-08	5167	family.Oxalobacteraceae.id.2966	TRUE	reported	YXXgMc	2	TRUE	0.00573881	5167	2.46266e-06	105243	TRUE	1.83731e-07	29.8121
rs561239	A	G	A	G	0.105525	0.02		0.2485	FALSE	FALSE	FALSE	3HtyTK	0.0167	0.2304	99516	Early Age-related Macular Degeneration	TRUE	reported	12	0.0236769	7.1938e-06	4989	family.Oxalobacteraceae.id.2966	TRUE	reported	YXXgMc	2	TRUE	0.00396731	4989	1.44124e-05	99516	TRUE	4.42019e-05	19.8638
rs6000536	C	T	C	T	-0.118383	-0.0106		0.2105	FALSE	FALSE	FALSE	3HtyTK	0.0177	0.5506	99492	Early Age-related Macular Degeneration	TRUE	reported	22	0.0241355	7.38718e-07	5166	family.Oxalobacteraceae.id.2966	TRUE	reported	YXXgMc	2	TRUE	0.00463725	5166	3.60483e-06	99492	TRUE	3.39715e-06	24.0583
rs62435498	C	A	C	A	0.181521	-0.0023		0.0617	FALSE	FALSE	FALSE	3HtyTK	0.0327	0.9444	95240	Early Age-related Macular Degeneration	TRUE	reported	7	0.0400608	7.45831e-06	4780	family.Oxalobacteraceae.id.2966	TRUE	reported	YXXgMc	2	TRUE	0.00427865	4780	5.19457e-08	95240	TRUE	1.06956e-05	20.5312
rs736744	C	T	C	T	0.105642	0.0172		0.4007	FALSE	FALSE	FALSE	3HtyTK	0.0146	0.2379	99539	Early Age-related Macular Degeneration	TRUE	reported	9	0.0200648	1.49416e-07	5167	family.Oxalobacteraceae.id.2966	TRUE	reported	YXXgMc	2	TRUE	0.00533837	5167	1.39431e-05	99539	TRUE	1.13391e-06	27.7207
rs7993559	C	A	C	A	0.0921059	0.0166		0.4417	FALSE	FALSE	FALSE	3HtyTK	0.0163	0.3074	97476	Early Age-related Macular Degeneration	TRUE	reported	13	0.0201114	5.03729e-06	4989	family.Oxalobacteraceae.id.2966	TRUE	reported	YXXgMc	2	TRUE	0.00418822	4989	1.06401e-05	97476	TRUE	2.24776e-05	20.9745
rs80330081	A	C	A	C	-0.18756	0.0188		0.06	FALSE	FALSE	FALSE	3HtyTK	0.0309	0.5436	96099	Early Age-related Macular Degeneration	TRUE	reported	4	0.0423688	6.63998e-06	4672	family.Oxalobacteraceae.id.2966	TRUE	reported	YXXgMc	2	TRUE	0.00417881	4672	3.85201e-06	96099	TRUE	2.80657e-05	19.5969
rs934049	G	A	G	A	0.109751	-0.0031		0.2263	FALSE	FALSE	FALSE	3HtyTK	0.0181	0.8647	99435	Early Age-related Macular Degeneration	TRUE	reported	2	0.0238636	4.21147e-06	4951	family.Oxalobacteraceae.id.2966	TRUE	reported	YXXgMc	2	TRUE	0.00425577	4951	2.95009e-07	99435	TRUE	8.67346e-06	21.1518
rs1000156	G	A	G	A	-0.0892357	-0.0001	0.20765	0.2054	FALSE	FALSE	FALSE	YBmgLj	0.0171	0.9932	105212	Early Age-related Macular Degeneration	TRUE	reported		0.0188882	2.30793e-06	8222	Glycerate levels	TRUE	reported	uCEF6P	2	TRUE	0.00270799	8222	3.2505e-10	105212	TRUE	5.46429e-06	22.3201
rs1025628	A	G	A	G	0.151408	-0.0161	0.93801	0.947	FALSE	FALSE	FALSE	YBmgLj	0.0385	0.6766	90251	Early Age-related Macular Degeneration	TRUE	reported		0.0322248	2.62096e-06	8222	Glycerate levels	TRUE	reported	uCEF6P	2	TRUE	0.00267843	8222	1.9377e-06	90251	TRUE	1.21416e-05	22.0758
rs112748757	T	G	T	G	-0.248552	0.0196	0.0205263	0.0198	FALSE	FALSE	FALSE	YBmgLj	0.0594	0.7412	92068	Early Age-related Macular Degeneration	TRUE	reported		0.0544456	4.99134e-06	8222	Glycerate levels	TRUE	reported	uCEF6P	2	TRUE	0.00252893	8222	1.1826e-06	92068	TRUE	1.89006e-05	20.8405
rs11662283	T	A	T	A	0.10185	-0.0085	0.162632	0.159	FALSE	TRUE	FALSE	YBmgLj	0.0197	0.6657	99439	Early Age-related Macular Degeneration	TRUE	reported		0.0209162	1.11931e-06	8222	Glycerate levels	TRUE	reported	uCEF6P	2	TRUE	0.0028763	8222	1.87222e-06	99439	TRUE	5.16157e-06	23.7114
rs11766962	C	T	C	T	-0.0899609	-0.0027	0.225559	0.223	FALSE	FALSE	FALSE	YBmgLj	0.0175	0.8771	99592	Early Age-related Macular Degeneration	TRUE	reported		0.0186233	1.36156e-06	8222	Glycerate levels	TRUE	reported	uCEF6P	2	TRUE	0.00283068	8222	2.39021e-07	99592	TRUE	4.27189e-06	23.3343
rs141097695	A	G	A	G	-0.222358	-0.0483	0.0260141	0.0207	FALSE	FALSE	FALSE	YBmgLj	0.0662	0.4653	87988	Early Age-related Macular Degeneration	TRUE	reported		0.0485143	4.57614e-06	8222	Glycerate levels	TRUE	reported	uCEF6P	2	TRUE	0.00254909	8222	6.05009e-06	87988	TRUE	3.07543e-05	21.0071
rs1449141	C	A	C	A	-0.0794245	-0.0164	0.28231	0.2846	FALSE	FALSE	FALSE	YBmgLj	0.0158	0.2989	103447	Early Age-related Macular Degeneration	TRUE	reported		0.0170941	3.37909e-06	8222	Glycerate levels	TRUE	reported	uCEF6P	2	TRUE	0.00261942	8222	1.0415e-05	103447	TRUE	2.81157e-05	21.5882
rs145856120	T	C	T	C	-0.281891	-0.0812	0.0165559	0.0165	FALSE	FALSE	FALSE	YBmgLj	0.0654	0.2148	87988	Early Age-related Macular Degeneration	TRUE	reported		0.0605964	3.28818e-06	8222	Glycerate levels	TRUE	reported	uCEF6P	2	TRUE	0.00262576	8222	1.75201e-05	87988	TRUE	4.43296e-05	21.6406
rs149160598	A	G	A	G	-0.317679	-0.0793	0.0164095	0.013	FALSE	FALSE	FALSE	YBmgLj	0.0774	0.306	87988	Early Age-related Macular Degeneration	TRUE	reported		0.06091	1.83279e-07	8222	Glycerate levels	TRUE	reported	uCEF6P	2	TRUE	0.00329832	8222	1.19301e-05	87988	TRUE	2.79588e-06	27.2019
rs149266774	T	G	T	G	-0.257202	-0.0047	0.0194861	0.0197	FALSE	FALSE	FALSE	YBmgLj	0.0601	0.9373	87988	Early Age-related Macular Degeneration	TRUE	reported		0.0560545	4.4659e-06	8222	Glycerate levels	TRUE	reported	uCEF6P	2	TRUE	0.00255473	8222	6.95077e-08	87988	TRUE	1.28259e-05	21.0537
rs183630170	C	A	C	A	0.305391	0.0306	0.0134093	0.0177	FALSE	FALSE	FALSE	YBmgLj	0.0634	0.6298	87988	Early Age-related Macular Degeneration	TRUE	reported		0.0668327	4.88928e-06	8222	Glycerate levels	TRUE	reported	uCEF6P	2	TRUE	0.00253373	8222	2.64758e-06	87988	TRUE	2.37092e-05	20.8802
rs2394872	C	A	C	A	-0.129378	-0.0347	0.0928764	0.0906	FALSE	FALSE	FALSE	YBmgLj	0.0254	0.1709	99578	Early Age-related Macular Degeneration	TRUE	reported		0.0263373	8.99835e-07	8222	Glycerate levels	TRUE	reported	uCEF6P	2	TRUE	0.00292707	8222	1.87426e-05	99578	TRUE	1.4149e-05	24.1312
rs3814027	T	C	T	C	0.0822872	0.007	0.525613	0.5316	FALSE	FALSE	FALSE	YBmgLj	0.0166	0.6759	96278	Early Age-related Macular Degeneration	TRUE	reported		0.0158679	2.15145e-07	8222	Glycerate levels	TRUE	reported	uCEF6P	2	TRUE	0.00326088	8222	1.84698e-06	96278	TRUE	1.19558e-06	26.8922
rs55836930	G	T	G	T	0.230304	0.0485	0.0248808	0.0265	FALSE	FALSE	FALSE	YBmgLj	0.0486	0.318	92068	Early Age-related Macular Degeneration	TRUE	reported		0.0491907	2.84279e-06	8222	Glycerate levels	TRUE	reported	uCEF6P	2	TRUE	0.00265955	8222	1.0817e-05	92068	TRUE	2.69343e-05	21.9198
rs62381616	T	C	T	C	-0.275712	-0.0807	0.0307627	0.0313	FALSE	FALSE	FALSE	YBmgLj	0.0425	0.05738	94400	Early Age-related Macular Degeneration	TRUE	reported		0.044263	4.69543e-10	8222	Glycerate levels	TRUE	reported	uCEF6P	2	TRUE	0.004698	8222	3.81935e-05	94400	TRUE	5.57703e-08	38.7998
rs6554022	A	C	A	C	-0.116404	-0.0139	0.107208	0.1082	FALSE	FALSE	FALSE	YBmgLj	0.0234	0.5525	99597	Early Age-related Macular Degeneration	TRUE	reported		0.0250231	3.28947e-06	8222	Glycerate levels	TRUE	reported	uCEF6P	2	TRUE	0.00262567	8222	3.5429e-06	99597	TRUE	1.67143e-05	21.6398
rs756874	G	A	G	A	0.074803	-0.01	0.366725	0.3593	FALSE	FALSE	FALSE	YBmgLj	0.0148	0.5009	105163	Early Age-related Macular Degeneration	TRUE	reported		0.0159593	2.77104e-06	8222	Glycerate levels	TRUE	reported	uCEF6P	2	TRUE	0.0026655	8222	4.3413e-06	105163	TRUE	1.49228e-05	21.969
rs10006723	T	G	T	G	0.170956	-0.0288	0.052858	0.0487	FALSE	FALSE	FALSE	qIzBYS	0.038	0.4498	98713	Early Age-related Macular Degeneration	TRUE	reported		0.0345341	7.40711e-07	8192	Carnitine levels	TRUE	reported	heNyHD	2	TRUE	0.00298326	8192	5.81902e-06	98713	TRUE	5.50554e-06	24.506
rs10826332	A	T	A	T	-0.142187	0.025	0.0770596	0.0812	FALSE	TRUE	FALSE	qIzBYS	0.0255	0.3254	105162	Early Age-related Macular Degeneration	TRUE	reported		0.0286481	6.9336e-07	8192	Carnitine levels	TRUE	reported	heNyHD	2	TRUE	0.00299875	8192	9.13998e-06	105162	TRUE	6.35031e-06	24.6336
rs10900223	C	T	C	T	-0.105448	0.0332	0.250122	0.2424	FALSE	FALSE	FALSE	qIzBYS	0.0166	0.04573	99626	Early Age-related Macular Degeneration	TRUE	reported		0.0176162	2.15271e-09	8192	Carnitine levels	TRUE	reported	heNyHD	2	TRUE	0.00435585	8192	4.01494e-05	99626	TRUE	2.01122e-07	35.8304
rs112819917	A	G	A	G	-0.438422	0.0026	0.00817656	0.0107	FALSE	FALSE	FALSE	qIzBYS	0.0897	0.9769	87988	Early Age-related Macular Degeneration	TRUE	reported		0.0855532	2.98241e-07	8192	Carnitine levels	TRUE	reported	heNyHD	2	TRUE	0.00319623	8192	9.54879e-09	87988	TRUE	1.00756e-06	26.2611
rs115168226	G	A	G	A	-0.446554	0.124	0.00618191	0.0081	FALSE	FALSE	FALSE	qIzBYS	0.1367	0.3645	63461	Early Age-related Macular Degeneration	TRUE	reported		0.097039	4.18852e-06	8192	Carnitine levels	TRUE	reported	heNyHD	2	TRUE	0.00257899	8192	1.2966e-05	63461	TRUE	5.76955e-05	21.1766
rs1171617	T	G	T	G	0.443332	-0.0261	0.770118	0.7744	FALSE	FALSE	FALSE	qIzBYS	0.0168	0.1197	103302	Early Age-related Macular Degeneration	TRUE	reported		0.0179927	4.75726e-134	8192	Carnitine levels	TRUE	reported	heNyHD	2	TRUE	0.0690122	8192	2.33643e-05	103302	TRUE	3.59665e-117	607.107
rs11871125	T	C	T	C	0.072665	-0.0253	0.394949	0.3986	FALSE	FALSE	FALSE	qIzBYS	0.0148	0.08666	99572	Early Age-related Macular Degeneration	TRUE	reported		0.0157893	4.1814e-06	8192	Carnitine levels	TRUE	reported	heNyHD	2	TRUE	0.0025794	8192	2.93479e-05	99572	TRUE	7.80124e-05	21.1799
rs12692101	T	A	T	A	-0.0812856	0.0049	0.444305	0.4447	FALSE	TRUE	TRUE	qIzBYS	0.0172	0.7739	99243	Early Age-related Macular Degeneration	TRUE	reported		0.0159379	3.3939e-07	8192	Carnitine levels	TRUE	reported	heNyHD	2	FALSE	0.00316595	8192	8.17794e-07	99243	TRUE	1.43297e-06	26.0115
rs13247874	T	C	T	C	-0.103668	0	0.190234	0.1901	FALSE	FALSE	FALSE	qIzBYS	0.0181	0.9982	99618	Early Age-related Macular Degeneration	TRUE	reported		0.0195859	1.20324e-07	8192	Carnitine levels	TRUE	reported	heNyHD	2	TRUE	0.00340907	8192	0	99618	TRUE	3.68049e-07	28.0158
rs138190991	A	T	A	T	-0.212246	-0.0235	0.0301671	0.0298	FALSE	TRUE	FALSE	qIzBYS	0.0439	0.5922	96663	Early Age-related Macular Degeneration	TRUE	reported		0.0448917	2.26798e-06	8192	Carnitine levels	TRUE	reported	heNyHD	2	TRUE	0.00272194	8192	2.96452e-06	96663	TRUE	1.14593e-05	22.3536
rs149235996	G	A	G	A	-0.56909	0.0118	0.0120372	0.0129	FALSE	FALSE	FALSE	qIzBYS	0.0696	0.8652	87988	Early Age-related Macular Degeneration	TRUE	reported		0.0700396	4.46387e-16	8192	Carnitine levels	TRUE	reported	heNyHD	2	TRUE	0.00799657	8192	3.26687e-07	87988	TRUE	1.2455e-14	66.0199
rs1765260	A	G	A	G	-0.0999797	0.0102	0.153343	0.1567	FALSE	FALSE	FALSE	qIzBYS	0.0195	0.6017	103428	Early Age-related Macular Degeneration	TRUE	reported		0.0211507	2.27832e-06	8192	Carnitine levels	TRUE	reported	heNyHD	2	TRUE	0.00272087	8192	2.64545e-06	103428	TRUE	1.05162e-05	22.3447
rs2512510	A	G	A	G	-0.0870239	-0.0031	0.216759	0.2191	FALSE	FALSE	FALSE	qIzBYS	0.0174	0.8569	105111	Early Age-related Macular Degeneration	TRUE	reported		0.0186419	3.03877e-06	8192	Carnitine levels	TRUE	reported	heNyHD	2	TRUE	0.00265374	8192	3.01985e-07	105111	TRUE	8.74211e-06	21.792
rs2625939	T	C	T	C	0.0859678	0.01	0.228206	0.2227	FALSE	FALSE	FALSE	qIzBYS	0.0166	0.5451	105247	Early Age-related Macular Degeneration	TRUE	reported		0.0183528	2.81073e-06	8192	Carnitine levels	TRUE	reported	heNyHD	2	TRUE	0.00267191	8192	3.44811e-06	105247	TRUE	1.37519e-05	21.9415
rs4254516	C	G	C	G	-0.0700485	-0.0111	0.455659	0.4668	FALSE	TRUE	TRUE	qIzBYS	0.014	0.4269	99629	Early Age-related Macular Degeneration	TRUE	reported		0.0152171	4.15883e-06	8192	Carnitine levels	TRUE	reported	heNyHD	2	FALSE	0.00258064	8192	6.30972e-06	99629	TRUE	2.61868e-05	21.1901
rs72836546	T	C	T	C	-0.0906795	-0.0168	0.23482	0.2367	FALSE	FALSE	FALSE	qIzBYS	0.0167	0.3147	99611	Early Age-related Macular Degeneration	TRUE	reported		0.0180707	5.22043e-07	8192	Carnitine levels	TRUE	reported	heNyHD	2	TRUE	0.00306515	8192	1.01597e-05	99611	TRUE	5.52907e-06	25.1807
rs7537155	A	G	A	G	-0.0900652	0.0091	0.199113	0.2004	FALSE	FALSE	FALSE	qIzBYS	0.0185	0.6246	98625	Early Age-related Macular Degeneration	TRUE	reported		0.019229	2.81588e-06	8192	Carnitine levels	TRUE	reported	heNyHD	2	TRUE	0.0026715	8192	2.45335e-06	98625	TRUE	1.28755e-05	21.9382
rs7705826	G	T	G	T	0.199276	-0.0219	0.833702	0.8328	FALSE	FALSE	FALSE	qIzBYS	0.0184	0.2348	105170	Early Age-related Macular Degeneration	TRUE	reported		0.0204928	2.37787e-22	8192	Carnitine levels	TRUE	reported	heNyHD	2	TRUE	0.011414	8192	1.34699e-05	105170	TRUE	1.74895e-19	94.56
rs79717472	G	A	G	A	-0.218081	-0.0613	0.0280471	0.0254	FALSE	FALSE	FALSE	qIzBYS	0.0483	0.2047	94400	Early Age-related Macular Degeneration	TRUE	reported		0.0461728	2.32235e-06	8192	Carnitine levels	TRUE	reported	heNyHD	2	TRUE	0.00271643	8192	1.7063e-05	94400	TRUE	3.04857e-05	22.3081
rs10841473	G	C	G	C	-0.0624207	-0.00104961		0.230582	FALSE	TRUE	TRUE	915x8n	0.0417284	0.979933	329280	Visual Impairment	TRUE	reported	12	0.0129438	1.64522e-06	14777	genus.Bifidobacterium.id.436	TRUE	reported	Pt79GY	2	FALSE	0.00157152	14777	1.92145e-09	329280	TRUE	2.46344e-06	23.2557
rs12022129	G	A	G	A	0.0619356	0.0357107		0.275675	FALSE	FALSE	FALSE	915x8n	0.0395473	0.366532	329280	Visual Impairment	TRUE	reported	1	0.0138937	7.99643e-06	14776	genus.Bifidobacterium.id.436	TRUE	reported	Pt79GY	2	TRUE	0.00134326	14776	2.47628e-06	329280	TRUE	3.00862e-05	19.872
rs182549	C	T	C	T	0.119703	0.0180106		0.401036	FALSE	FALSE	FALSE	915x8n	0.0362433	0.619234	329280	Visual Impairment	TRUE	reported	2	0.0127294	1.27822e-20	14778	genus.Bifidobacterium.id.436	TRUE	reported	Pt79GY	2	TRUE	0.0059491	14778	7.4996e-07	329280	TRUE	1.01672e-19	88.43
rs2491158	G	A	G	A	0.0712624	0.0189729		0.133309	FALSE	FALSE	FALSE	915x8n	0.0515937	0.71307	329280	Visual Impairment	TRUE	reported	10	0.015983	8.04716e-06	14021	genus.Bifidobacterium.id.436	TRUE	reported	Pt79GY	2	TRUE	0.00141603	14021	4.10687e-07	329280	TRUE	1.77742e-05	19.8794
rs2686790	T	C	T	C	0.070741	-0.112734		0.147901	FALSE	FALSE	FALSE	915x8n	0.049447	0.0226136	329280	Visual Impairment	TRUE	reported	7	0.0157926	7.49893e-06	14778	genus.Bifidobacterium.id.436	TRUE	reported	Pt79GY	2	TRUE	0.00135609	14778	1.57856e-05	329280	TRUE	9.28546e-05	20.0648
rs4567981	T	A	T	A	0.0562084	-0.00601661		0.525664	FALSE	TRUE	TRUE	915x8n	0.0353348	0.864794	329280	Visual Impairment	TRUE	reported	2	0.0117923	1.92831e-06	14666	genus.Bifidobacterium.id.436	TRUE	reported	Pt79GY	2	FALSE	0.00154696	14666	8.80513e-08	329280	TRUE	3.70465e-06	22.7198
rs540489	T	G	T	G	-0.0637641	-0.0497876		0.175809	FALSE	FALSE	FALSE	915x8n	0.046127	0.280427	329280	Visual Impairment	TRUE	reported	17	0.0138746	5.19458e-06	14561	genus.Bifidobacterium.id.436	TRUE	reported	Pt79GY	2	TRUE	0.00144861	14561	3.53808e-06	329280	TRUE	1.91942e-05	21.1209
rs55888705	A	G	A	G	0.0546319	0.013481		0.280969	FALSE	FALSE	FALSE	915x8n	0.0388452	0.728558	329280	Visual Impairment	TRUE	reported	4	0.0121139	6.67019e-06	14777	genus.Bifidobacterium.id.436	TRUE	reported	Pt79GY	2	TRUE	0.00137468	14777	3.65769e-07	329280	TRUE	1.43198e-05	20.3389
rs56108664	T	C	T	C	0.0729971	0.0744788		0.128589	FALSE	FALSE	FALSE	915x8n	0.0522386	0.153943	329280	Visual Impairment	TRUE	reported	5	0.0157926	2.4402e-06	13916	genus.Bifidobacterium.id.436	TRUE	reported	Pt79GY	2	TRUE	0.00153316	13916	6.17329e-06	329280	TRUE	2.2433e-05	21.3651
rs5746486	T	C	T	C	-0.0536216	-0.0210055		0.387875	FALSE	FALSE	FALSE	915x8n	0.0361038	0.560697	329280	Visual Impairment	TRUE	reported	22	0.0120801	8.99955e-06	14778	genus.Bifidobacterium.id.436	TRUE	reported	Pt79GY	2	TRUE	0.0013317	14778	1.02801e-06	329280	TRUE	2.43418e-05	19.7034
rs62181700	G	A	G	A	-0.0624643	-0.0675326		0.246745	FALSE	FALSE	FALSE	915x8n	0.0410538	0.0999747	329280	Visual Impairment	TRUE	reported	2	0.0131205	2.17246e-06	14774	genus.Bifidobacterium.id.436	TRUE	reported	Pt79GY	2	TRUE	0.00153199	14774	8.21777e-06	329280	TRUE	1.59386e-05	22.6653
rs7322849	T	C	T	C	0.112428	0.0406761		0.0910957	FALSE	FALSE	FALSE	915x8n	0.0618499	0.510758	329280	Visual Impairment	TRUE	reported	13	0.0201813	1.08368e-08	14778	genus.Bifidobacterium.id.436	TRUE	reported	Pt79GY	2	TRUE	0.00209598	14778	1.31352e-06	329280	TRUE	1.08652e-07	31.0353
rs75344046	C	T	C	T	0.232354	0.123125		0.0468756	FALSE	FALSE	FALSE	915x8n	0.0827148	0.136605	329280	Visual Impairment	TRUE	reported	21	0.0505979	4.86354e-06	3856	genus.Bifidobacterium.id.436	TRUE	reported	Pt79GY	2	TRUE	0.00544195	3856	6.72915e-06	329280	TRUE	1.07899e-05	21.088
rs76671854	C	G	C	G	-0.0846055	0.06272		0.12425	FALSE	TRUE	TRUE	915x8n	0.0535714	0.241689	329280	Visual Impairment	TRUE	reported	5	0.0184003	3.9567e-06	13806	genus.Bifidobacterium.id.436	TRUE	reported	Pt79GY	2	FALSE	0.00152924	13806	4.16276e-06	329280	TRUE	1.96835e-05	21.142
rs857444	C	T	C	T	0.0558234	0.028331		0.369274	FALSE	FALSE	FALSE	915x8n	0.0365206	0.437895	329280	Visual Impairment	TRUE	reported	6	0.0121219	3.57097e-06	14777	genus.Bifidobacterium.id.436	TRUE	reported	Pt79GY	2	TRUE	0.00143331	14777	1.82761e-06	329280	TRUE	1.4041e-05	21.2075
rs112135816	T	G	T	G	-0.0775052	0.0556354		0.0615894	FALSE	FALSE	FALSE	bT4e1c	0.0724936	0.442813	329280	Visual Impairment	TRUE	reported	9	0.0171554	5.27662e-06	15545	family.Alcaligenaceae.id.2875	TRUE	reported	o8V8xg	2	TRUE	0.00131147	15545	1.78871e-06	329280	TRUE	2.12999e-05	20.4109
rs112159068	A	T	A	T	0.131484	-0.00493877		0.0296421	FALSE	TRUE	TRUE	bT4e1c	0.106674	0.963073	329280	Visual Impairment	TRUE	reported	6	0.0281089	3.56484e-06	11656	family.Alcaligenaceae.id.2875	TRUE	reported	o8V8xg	2	FALSE	0.001874	11656	6.50965e-09	329280	TRUE	4.50008e-06	21.8806
rs1153990	A	G	A	G	-0.058727	0.0132019		0.315146	FALSE	FALSE	FALSE	bT4e1c	0.0377772	0.72674	329280	Visual Impairment	TRUE	reported	5	0.0128306	5.96787e-06	16808	family.Alcaligenaceae.id.2875	TRUE	reported	o8V8xg	2	TRUE	0.00124503	16808	3.70895e-07	329280	TRUE	1.1517e-05	20.95
rs147968	C	T	C	T	0.0489475	-0.00788553		0.460789	FALSE	FALSE	FALSE	bT4e1c	0.0352017	0.82275	329280	Visual Impairment	TRUE	reported	16	0.0110321	9.12701e-06	16810	family.Alcaligenaceae.id.2875	TRUE	reported	o8V8xg	2	TRUE	0.00116983	16810	1.52395e-07	329280	TRUE	1.89072e-05	19.6855
rs17000015	A	T	A	T	-0.0609257	-0.00237395		0.275793	FALSE	TRUE	TRUE	bT4e1c	0.0395556	0.952143	329280	Visual Impairment	TRUE	reported	4	0.0125363	1.12719e-06	16377	family.Alcaligenaceae.id.2875	TRUE	reported	o8V8xg	2	FALSE	0.00144031	16377	1.09387e-08	329280	TRUE	2.25533e-06	23.619
rs2367850	G	C	G	C	0.0629104	0.0141259		0.221623	FALSE	TRUE	TRUE	bT4e1c	0.0432225	0.743805	329280	Visual Impairment	TRUE	reported	3	0.0131712	1.84631e-06	16377	family.Alcaligenaceae.id.2875	TRUE	reported	o8V8xg	2	FALSE	0.00139126	16377	3.24377e-07	329280	TRUE	4.44305e-06	22.8136
rs28480294	T	C	T	C	-0.0516967	0.00983997		0.356765	FALSE	FALSE	FALSE	bT4e1c	0.0368575	0.789491	329280	Visual Impairment	TRUE	reported	15	0.0115503	6.606e-06	16377	family.Alcaligenaceae.id.2875	TRUE	reported	o8V8xg	2	TRUE	0.00122187	16377	2.16458e-07	329280	TRUE	1.63737e-05	20.0326
rs4033856	C	T	C	T	0.081834	-0.0780803		0.087043	FALSE	FALSE	FALSE	bT4e1c	0.0622892	0.21002	329280	Visual Impairment	TRUE	reported	4	0.0168931	1.02902e-06	15623	family.Alcaligenaceae.id.2875	TRUE	reported	o8V8xg	2	TRUE	0.00149999	15623	4.77191e-06	329280	TRUE	8.00091e-06	23.4665
rs62191117	A	G	A	G	0.0684302	-0.0364156		0.205972	FALSE	FALSE	FALSE	bT4e1c	0.0435363	0.402905	329280	Visual Impairment	TRUE	reported	2	0.0133636	2.75943e-07	16688	family.Alcaligenaceae.id.2875	TRUE	reported	o8V8xg	2	TRUE	0.00156897	16688	2.12475e-06	329280	TRUE	1.5056e-06	26.221
rs62395635	T	C	T	C	0.110583	0.0480267		0.0615931	FALSE	FALSE	FALSE	bT4e1c	0.0734407	0.513143	329280	Visual Impairment	TRUE	reported	5	0.0238514	3.34696e-06	14802	family.Alcaligenaceae.id.2875	TRUE	reported	o8V8xg	2	TRUE	0.00145029	14802	1.29876e-06	329280	TRUE	1.08929e-05	21.4955
rs67737557	C	G	C	G	0.0738409	-0.0275264		0.198617	FALSE	TRUE	TRUE	bT4e1c	0.043853	0.530203	329280	Visual Impairment	TRUE	reported	20	0.0151678	1.03742e-06	15876	family.Alcaligenaceae.id.2875	TRUE	reported	o8V8xg	2	FALSE	0.00149079	15876	1.19657e-06	329280	TRUE	3.85458e-06	23.7001
rs6969323	A	C	A	C	-0.0593564	0.0408629		0.220925	FALSE	FALSE	FALSE	bT4e1c	0.0420057	0.330655	329280	Visual Impairment	TRUE	reported	7	0.0129137	3.88581e-06	16810	family.Alcaligenaceae.id.2875	TRUE	reported	o8V8xg	2	TRUE	0.00125538	16810	2.87394e-06	329280	TRUE	1.97267e-05	21.127
rs7302582	G	C	G	C	-0.106817	0.0148611		0.053882	FALSE	TRUE	TRUE	bT4e1c	0.0776616	0.848246	329280	Visual Impairment	TRUE	reported	12	0.023298	3.33554e-06	15113	family.Alcaligenaceae.id.2875	TRUE	reported	o8V8xg	2	FALSE	0.00138913	15113	1.11206e-07	329280	TRUE	8.92041e-06	21.0203
rs74776516	T	G	T	G	-0.0944052	0.0571229		0.0678327	FALSE	FALSE	FALSE	bT4e1c	0.069905	0.413842	329280	Visual Impairment	TRUE	reported	11	0.0213287	6.85049e-06	14502	family.Alcaligenaceae.id.2875	TRUE	reported	o8V8xg	2	TRUE	0.00134931	14502	2.02787e-06	329280	TRUE	3.14191e-05	19.5914
rs7638039	T	C	T	C	0.0603335	-0.0456057		0.245947	FALSE	FALSE	FALSE	bT4e1c	0.0408912	0.264725	329280	Visual Impairment	TRUE	reported	3	0.0127779	2.70479e-06	16791	family.Alcaligenaceae.id.2875	TRUE	reported	o8V8xg	2	TRUE	0.00132617	16791	3.77758e-06	329280	TRUE	1.30683e-05	22.2946
rs9537886	A	C	A	C	-0.0570888	0.0312217		0.428182	FALSE	FALSE	FALSE	bT4e1c	0.0354741	0.37879	329280	Visual Impairment	TRUE	reported	13	0.0110683	2.35108e-07	16807	family.Alcaligenaceae.id.2875	TRUE	reported	o8V8xg	2	TRUE	0.00158059	16807	2.35248e-06	329280	TRUE	1.3268e-06	26.6038
rs1000156	G	A	G	A	-0.0892357	-0.0393919	0.20765	0.141068	FALSE	FALSE	FALSE	haz1ku	0.0501862	0.432503	329280	Visual Impairment	TRUE	reported		0.0188882	2.30793e-06	8222	Glycerate levels	TRUE	reported	ExJfzw	2	TRUE	0.00270799	8222	1.87103e-06	329280	TRUE	5.58151e-06	22.3201
rs1025628	A	G	A	G	0.151408	0.00469512	0.93801	0.944045	FALSE	FALSE	FALSE	haz1ku	0.0772034	0.951507	329280	Visual Impairment	TRUE	reported		0.0322248	2.62096e-06	8222	Glycerate levels	TRUE	reported	ExJfzw	2	TRUE	0.00267843	8222	1.1232e-08	329280	TRUE	3.6729e-06	22.0758
rs112748757	T	G	T	G	-0.248552	-0.0349767	0.0205263	0.0332578	FALSE	FALSE	FALSE	haz1ku	0.100272	0.727225	329280	Visual Impairment	TRUE	reported		0.0544456	4.99134e-06	8222	Glycerate levels	TRUE	reported	ExJfzw	2	TRUE	0.00252893	8222	3.69518e-07	329280	TRUE	8.48358e-06	20.8405
rs11662283	T	A	T	A	0.10185	-0.00449009	0.162632	0.173599	FALSE	TRUE	FALSE	haz1ku	0.0462444	0.922651	329280	Visual Impairment	TRUE	reported		0.0209162	1.11931e-06	8222	Glycerate levels	TRUE	reported	ExJfzw	2	TRUE	0.0028763	8222	2.86305e-08	329280	TRUE	1.65111e-06	23.7114
rs141097695	A	G	A	G	-0.222358	0.00717249	0.0260141	0.0175585	FALSE	FALSE	FALSE	haz1ku	0.134188	0.957373	329280	Visual Impairment	TRUE	reported		0.0485143	4.57614e-06	8222	Glycerate levels	TRUE	reported	ExJfzw	2	TRUE	0.00254909	8222	8.6766e-09	329280	TRUE	6.28244e-06	21.0071
rs1449141	C	A	C	A	-0.0794245	0.00370772	0.28231	0.350413	FALSE	FALSE	FALSE	haz1ku	0.0368417	0.919837	329280	Visual Impairment	TRUE	reported		0.0170941	3.37909e-06	8222	Glycerate levels	TRUE	reported	ExJfzw	2	TRUE	0.00261942	8222	3.0759e-08	329280	TRUE	4.84486e-06	21.5882
rs145856120	T	C	T	C	-0.281891	-0.0563301	0.0165559	0.0244816	FALSE	FALSE	FALSE	haz1ku	0.116234	0.627941	329280	Visual Impairment	TRUE	reported		0.0605964	3.28818e-06	8222	Glycerate levels	TRUE	reported	ExJfzw	2	TRUE	0.00262576	8222	7.13266e-07	329280	TRUE	6.27134e-06	21.6406
rs149160598	A	G	A	G	-0.317679	-0.0425651	0.0164095	0.0181726	FALSE	FALSE	FALSE	haz1ku	0.133413	0.74969	329280	Visual Impairment	TRUE	reported		0.06091	1.83279e-07	8222	Glycerate levels	TRUE	reported	ExJfzw	2	TRUE	0.00329832	8222	3.09135e-07	329280	TRUE	3.41975e-07	27.2019
rs149266774	T	G	T	G	-0.257202	-0.06527	0.0194861	0.115526	FALSE	FALSE	FALSE	haz1ku	0.0560357	0.244102	329280	Visual Impairment	TRUE	reported		0.0560545	4.4659e-06	8222	Glycerate levels	TRUE	reported	ExJfzw	2	TRUE	0.00255473	8222	4.12034e-06	329280	TRUE	1.37238e-05	21.0537
rs183630170	C	A	C	A	0.305391	0.0949358	0.0134093	0.0380338	FALSE	FALSE	FALSE	haz1ku	0.0941471	0.313273	329280	Visual Impairment	TRUE	reported		0.0668327	4.88928e-06	8222	Glycerate levels	TRUE	reported	ExJfzw	2	TRUE	0.00253373	8222	3.08803e-06	329280	TRUE	1.33702e-05	20.8802
rs2394872	C	A	C	A	-0.129378	-0.0908381	0.0928764	0.0821886	FALSE	FALSE	FALSE	haz1ku	0.0638915	0.155097	329280	Visual Impairment	TRUE	reported		0.0263373	8.99835e-07	8222	Glycerate levels	TRUE	reported	ExJfzw	2	TRUE	0.00292707	8222	6.13881e-06	329280	TRUE	3.69876e-06	24.1312
rs3814027	T	C	T	C	0.0822872	-0.015853	0.525613	0.512654	FALSE	FALSE	FALSE	haz1ku	0.0353955	0.654238	329280	Visual Impairment	TRUE	reported		0.0158679	2.15145e-07	8222	Glycerate levels	TRUE	reported	ExJfzw	2	TRUE	0.00326088	8222	6.09206e-07	329280	TRUE	4.43577e-07	26.8922
rs55836930	G	T	G	T	0.230304	-0.122747	0.0248808	0.0202171	FALSE	FALSE	FALSE	haz1ku	0.124279	0.323316	329280	Visual Impairment	TRUE	reported		0.0491907	2.84279e-06	8222	Glycerate levels	TRUE	reported	ExJfzw	2	TRUE	0.00265955	8222	2.96253e-06	329280	TRUE	7.89408e-06	21.9198
rs62381616	T	C	T	C	-0.275712	-0.155755	0.0307627	0.0301234	FALSE	FALSE	FALSE	haz1ku	0.102393	0.128223	329280	Visual Impairment	TRUE	reported		0.044263	4.69543e-10	8222	Glycerate levels	TRUE	reported	ExJfzw	2	TRUE	0.004698	8222	7.02713e-06	329280	TRUE	3.42002e-09	38.7998
rs6554022	A	C	A	C	-0.116404	-0.0871495	0.107208	0.0460059	FALSE	FALSE	FALSE	haz1ku	0.0839014	0.298938	329280	Visual Impairment	TRUE	reported		0.0250231	3.28947e-06	8222	Glycerate levels	TRUE	reported	ExJfzw	2	TRUE	0.00262567	8222	3.27663e-06	329280	TRUE	9.4023e-06	21.6398
rs756874	G	A	G	A	0.074803	0.0251455	0.366725	0.299619	FALSE	FALSE	FALSE	haz1ku	0.0383245	0.511747	329280	Visual Impairment	TRUE	reported		0.0159593	2.77104e-06	8222	Glycerate levels	TRUE	reported	ExJfzw	2	TRUE	0.0026655	8222	1.30739e-06	329280	TRUE	6.04084e-06	21.969
rs10042053	C	T	C	T	0.122582	0.0185963	0.0980488	0.0684288	FALSE	FALSE	FALSE	ai9xef	0.0177837	0.295703	342499	Disorders of Choroid and Retina	TRUE	reported		0.025606	1.69107e-06	8211	Mannitol/sorbitol levels	TRUE	reported	e2pJfD	2	TRUE	0.002784	8211	3.19265e-06	342499	TRUE	4.91407e-06	22.9176
rs117787070	T	C	T	C	0.378007	0.0276408	0.010479	0.0233634	FALSE	FALSE	FALSE	ai9xef	0.0305963	0.366311	342499	Disorders of Choroid and Retina	TRUE	reported		0.0750433	4.72422e-07	8211	Mannitol/sorbitol levels	TRUE	reported	e2pJfD	2	TRUE	0.00308138	8211	2.3829e-06	342499	TRUE	1.31933e-06	25.3732
rs12964854	T	C	T	C	-0.0775924	-0.00189921	0.356042	0.255723	FALSE	FALSE	FALSE	ai9xef	0.0102708	0.853298	342499	Disorders of Choroid and Retina	TRUE	reported		0.0159804	1.20094e-06	8211	Mannitol/sorbitol levels	TRUE	reported	e2pJfD	2	TRUE	0.0028637	8211	9.98345e-08	342499	TRUE	1.8658e-06	23.5756
rs140946796	G	T	G	T	0.373475	0.00087277	0.00887176	0.00250437	FALSE	FALSE	FALSE	ai9xef	0.0906722	0.99232	342499	Disorders of Choroid and Retina	TRUE	reported		0.0815528	4.65981e-06	8211	Mannitol/sorbitol levels	TRUE	reported	e2pJfD	2	TRUE	0.00254828	8211	2.70517e-10	342499	TRUE	6.12674e-06	20.9723
rs147183690	T	C	T	C	0.383411	0.0675153	0.00953545	0.00515093	FALSE	FALSE	FALSE	ai9xef	0.0636215	0.288598	342499	Disorders of Choroid and Retina	TRUE	reported		0.0787028	1.10682e-06	8211	Mannitol/sorbitol levels	TRUE	reported	e2pJfD	2	TRUE	0.00288274	8211	3.28805e-06	342499	TRUE	3.33019e-06	23.7328
rs2182418	G	A	G	A	0.0732774	0.0175118	0.349823	0.395442	FALSE	FALSE	FALSE	ai9xef	0.00916741	0.0561048	342499	Disorders of Choroid and Retina	TRUE	reported		0.0160384	4.90331e-06	8211	Mannitol/sorbitol levels	TRUE	reported	e2pJfD	2	TRUE	0.00253644	8211	1.06539e-05	342499	TRUE	2.43578e-05	20.8746
rs2581076	G	A	G	A	-0.102848	-0.00384814	0.145289	0.142683	FALSE	FALSE	FALSE	ai9xef	0.0128631	0.764818	342499	Disorders of Choroid and Retina	TRUE	reported		0.0220057	2.95852e-06	8211	Mannitol/sorbitol levels	TRUE	reported	e2pJfD	2	TRUE	0.00265385	8211	2.61309e-07	342499	TRUE	4.86358e-06	21.8435
rs28789219	C	T	C	T	0.115953	0.00300116	0.119106	0.153876	FALSE	FALSE	FALSE	ai9xef	0.0124458	0.809448	342499	Disorders of Choroid and Retina	TRUE	reported		0.0236284	9.23094e-07	8211	Mannitol/sorbitol levels	TRUE	reported	e2pJfD	2	TRUE	0.00292505	8211	1.69776e-07	342499	TRUE	1.50903e-06	24.0822
rs4923799	C	G	C	G	0.109447	0.000278895	0.135528	0.140261	FALSE	TRUE	FALSE	ai9xef	0.0130519	0.982952	342499	Disorders of Choroid and Retina	TRUE	reported		0.0234554	3.06845e-06	8211	Mannitol/sorbitol levels	TRUE	reported	e2pJfD	2	TRUE	0.00264534	8211	1.33314e-09	342499	TRUE	4.11157e-06	21.7732
rs61856855	A	C	A	C	0.434197	0.0387425	0.00720765	0.0213514	FALSE	FALSE	FALSE	ai9xef	0.0328736	0.238585	342499	Disorders of Choroid and Retina	TRUE	reported		0.0916534	2.16499e-06	8211	Mannitol/sorbitol levels	TRUE	reported	e2pJfD	2	TRUE	0.00272647	8211	4.05529e-06	342499	TRUE	6.83053e-06	22.4428
rs7186512	C	A	C	A	-0.0991166	-0.0176064	0.844115	0.89913	FALSE	FALSE	FALSE	ai9xef	0.0150218	0.241174	342499	Disorders of Choroid and Retina	TRUE	reported		0.0215715	4.33187e-06	8211	Mannitol/sorbitol levels	TRUE	reported	e2pJfD	2	TRUE	0.00256523	8211	4.01087e-06	342499	TRUE	1.30551e-05	21.1121
rs73104508	G	A	G	A	0.274802	0.00989354	0.0183492	0.00326054	FALSE	FALSE	FALSE	ai9xef	0.0785508	0.899771	342499	Disorders of Choroid and Retina	TRUE	reported		0.0573527	1.65585e-06	8211	Mannitol/sorbitol levels	TRUE	reported	e2pJfD	2	TRUE	0.00278887	8211	4.63175e-08	342499	TRUE	2.43765e-06	22.9579
rs7474686	G	A	G	A	-0.0933984	-0.00351324	0.202701	0.299603	FALSE	FALSE	FALSE	ai9xef	0.00980831	0.720201	342499	Disorders of Choroid and Retina	TRUE	reported		0.0191173	1.03148e-06	8211	Mannitol/sorbitol levels	TRUE	reported	e2pJfD	2	TRUE	0.00289918	8211	3.74602e-07	342499	TRUE	1.83673e-06	23.8685
rs12555298	G	A	G	A	0.0974327	-0.0103867		0.172147	FALSE	FALSE	FALSE	E5X4fE	0.0119402	0.384359	342499	Disorders of Choroid and Retina	TRUE	reported	9	0.0219351	8.08628e-06	7096	phylum.Cyanobacteria.id.1500	TRUE	reported	dWHMPm	2	TRUE	0.00277352	7096	2.2094e-06	342499	TRUE	1.95201e-05	19.7301
rs2314810	C	G	C	G	-0.218257	0.0106044		0.046989	FALSE	TRUE	TRUE	E5X4fE	0.0212751	0.618173	342499	Disorders of Choroid and Retina	TRUE	reported	17	0.0464571	4.24763e-06	3934	phylum.Cyanobacteria.id.1500	TRUE	reported	dWHMPm	2	FALSE	0.00558195	3934	7.25391e-07	342499	TRUE	3.96434e-06	22.0714
rs2553290	A	T	A	T	0.0962131	-0.013714		0.147177	FALSE	TRUE	TRUE	E5X4fE	0.0126603	0.278706	342499	Disorders of Choroid and Retina	TRUE	reported	4	0.0202617	3.61331e-06	7113	phylum.Cyanobacteria.id.1500	TRUE	reported	dWHMPm	2	FALSE	0.00316091	7113	3.42596e-06	342499	TRUE	5.55363e-06	22.5485
rs2585223	T	C	T	C	0.111364	0.00030946		0.123489	FALSE	FALSE	FALSE	E5X4fE	0.0137627	0.982061	342499	Disorders of Choroid and Retina	TRUE	reported	15	0.0247743	8.85734e-06	6911	phylum.Cyanobacteria.id.1500	TRUE	reported	dWHMPm	2	TRUE	0.00291612	6911	1.4762e-09	342499	TRUE	8.79548e-06	20.2064
rs584122	C	T	C	T	-0.151774	0.024344		0.059364	FALSE	FALSE	FALSE	E5X4fE	0.0191051	0.202588	342499	Disorders of Choroid and Retina	TRUE	reported	6	0.0326827	4.22775e-06	6922	phylum.Cyanobacteria.id.1500	TRUE	reported	dWHMPm	2	TRUE	0.00310671	6922	4.74052e-06	342499	TRUE	1.00718e-05	21.5654
rs61972390	T	C	T	C	0.107346	-0.0130832		0.136878	FALSE	FALSE	FALSE	E5X4fE	0.0131128	0.318403	342499	Disorders of Choroid and Retina	TRUE	reported	13	0.0242469	9.11371e-06	6486	phylum.Cyanobacteria.id.1500	TRUE	reported	dWHMPm	2	TRUE	0.00301373	6486	2.90656e-06	342499	TRUE	2.16316e-05	19.6001
rs7148504	G	T	G	T	0.0800404	-0.000938331		0.400621	FALSE	FALSE	FALSE	E5X4fE	0.00913678	0.918202	342499	Disorders of Choroid and Retina	TRUE	reported	14	0.0176621	6.62391e-06	7118	phylum.Cyanobacteria.id.1500	TRUE	reported	dWHMPm	2	TRUE	0.00287771	7118	3.07942e-08	342499	TRUE	7.88466e-06	20.5369
rs76531781	T	C	T	C	-0.231868	0.0278118		0.0402592	FALSE	FALSE	FALSE	E5X4fE	0.0227587	0.221698	342499	Disorders of Choroid and Retina	TRUE	reported	7	0.0493393	2.87336e-06	3658	phylum.Cyanobacteria.id.1500	TRUE	reported	dWHMPm	2	TRUE	0.00600445	3658	4.36018e-06	342499	TRUE	5.52817e-06	22.0849
rs789068	G	A	G	A	-0.111385	0.0199329		0.140548	FALSE	FALSE	FALSE	E5X4fE	0.012882	0.121779	342499	Disorders of Choroid and Retina	TRUE	reported	18	0.0212922	1.57171e-07	7110	phylum.Cyanobacteria.id.1500	TRUE	reported	dWHMPm	2	TRUE	0.00383527	7110	6.9906e-06	342499	TRUE	7.28853e-07	27.3661
rs9864379	T	C	T	C	-0.138933	-0.000465724		0.149718	FALSE	FALSE	FALSE	E5X4fE	0.01268	0.970701	342499	Disorders of Choroid and Retina	TRUE	reported	3	0.0268045	2.03334e-07	6922	phylum.Cyanobacteria.id.1500	TRUE	reported	dWHMPm	2	TRUE	0.00386731	6922	3.93878e-09	342499	TRUE	3.01057e-07	26.8657
rs10502061	A	G	A	G	0.0835752	-0.0156399		0.114769	FALSE	FALSE	FALSE	G3RRUt	0.0140537	0.265764	342499	Disorders of Choroid and Retina	TRUE	reported	11	0.0192017	7.93539e-06	16825	genus.Anaerostipes.id.1991	TRUE	reported	bux2d2	2	TRUE	0.00112483	16825	3.616e-06	342499	TRUE	6.13187e-05	18.9442
rs13376554	A	T	A	T	0.197389	0.00246216		0.025657	FALSE	TRUE	TRUE	G3RRUt	0.0285856	0.931361	342499	Disorders of Choroid and Retina	TRUE	reported	1	0.0458642	7.72059e-06	3101	genus.Anaerostipes.id.1991	TRUE	reported	bux2d2	2	FALSE	0.00594139	3101	2.16611e-08	342499	TRUE	1.9431e-05	18.5224
rs2014785	T	C	T	C	0.0515687	-0.00466337		0.442303	FALSE	FALSE	FALSE	G3RRUt	0.00911037	0.608739	342499	Disorders of Choroid and Retina	TRUE	reported	3	0.0112199	4.68061e-06	16445	genus.Anaerostipes.id.1991	TRUE	reported	bux2d2	2	TRUE	0.00128309	16445	7.65016e-07	342499	TRUE	1.19203e-05	21.125
rs2396460	T	C	T	C	-0.0512653	0.013165		0.485157	FALSE	FALSE	FALSE	G3RRUt	0.00902045	0.144439	342499	Disorders of Choroid and Retina	TRUE	reported	2	0.0109555	2.91088e-06	16912	genus.Anaerostipes.id.1991	TRUE	reported	bux2d2	2	TRUE	0.00129322	16912	6.21908e-06	342499	TRUE	2.13477e-05	21.8967
rs2804244	A	G	A	G	-0.053089	-0.0019582		0.382682	FALSE	FALSE	FALSE	G3RRUt	0.00923274	0.832034	342499	Disorders of Choroid and Retina	TRUE	reported	10	0.0110983	2.04051e-06	16926	genus.Anaerostipes.id.1991	TRUE	reported	bux2d2	2	TRUE	0.00135023	16926	1.3134e-07	342499	TRUE	3.79407e-06	22.8822
rs3900776	G	A	G	A	-0.110013	0.0239534		0.028143	FALSE	FALSE	FALSE	G3RRUt	0.0270877	0.376538	342499	Disorders of Choroid and Retina	TRUE	reported	9	0.0236302	2.74765e-06	14694	genus.Anaerostipes.id.1991	TRUE	reported	bux2d2	2	TRUE	0.00147311	14694	2.28314e-06	342499	TRUE	1.19629e-05	21.6748
rs60983350	G	A	G	A	-0.0539901	-0.00115407		0.363152	FALSE	FALSE	FALSE	G3RRUt	0.0096015	0.904328	342499	Disorders of Choroid and Retina	TRUE	reported	17	0.0116575	4.42054e-06	16344	genus.Anaerostipes.id.1991	TRUE	reported	bux2d2	2	TRUE	0.00131081	16344	4.21822e-08	342499	TRUE	6.86314e-06	21.4494
rs62157625	T	C	T	C	0.088573	-0.0131797		0.123751	FALSE	FALSE	FALSE	G3RRUt	0.0138404	0.340963	342499	Disorders of Choroid and Retina	TRUE	reported	2	0.0185548	1.44909e-06	15215	genus.Anaerostipes.id.1991	TRUE	reported	bux2d2	2	TRUE	0.00149564	15215	2.64762e-06	342499	TRUE	7.70224e-06	22.7872
rs62215703	G	A	G	A	0.0644965	-0.00712856		0.215533	FALSE	FALSE	FALSE	G3RRUt	0.0109134	0.513633	342499	Disorders of Choroid and Retina	TRUE	reported	21	0.0136702	1.9777e-06	15550	genus.Anaerostipes.id.1991	TRUE	reported	bux2d2	2	TRUE	0.00142964	15550	1.24574e-06	342499	TRUE	7.56602e-06	22.2599
rs6474958	A	G	A	G	-0.0500065	0.0056238		0.310432	FALSE	FALSE	FALSE	G3RRUt	0.00967704	0.56114	342499	Disorders of Choroid and Retina	TRUE	reported	9	0.0112001	6.74483e-06	16918	genus.Anaerostipes.id.1991	TRUE	reported	bux2d2	2	TRUE	0.00117707	16918	9.86092e-07	342499	TRUE	2.32197e-05	19.9347
rs6726833	C	A	C	A	-0.0877497	-0.00163007		0.0794564	FALSE	FALSE	FALSE	G3RRUt	0.0166037	0.921793	342499	Disorders of Choroid and Retina	TRUE	reported	2	0.0189408	3.32217e-06	16924	genus.Anaerostipes.id.1991	TRUE	reported	bux2d2	2	TRUE	0.00126675	16924	2.81414e-08	342499	TRUE	6.79299e-06	21.4631
rs6854026	T	C	T	C	-0.0508482	0.0138516		0.561655	FALSE	FALSE	FALSE	G3RRUt	0.00907198	0.126796	342499	Disorders of Choroid and Retina	TRUE	reported	4	0.0109075	3.19578e-06	16921	genus.Anaerostipes.id.1991	TRUE	reported	bux2d2	2	TRUE	0.00128283	16921	6.80669e-06	342499	TRUE	2.46099e-05	21.732
rs7193624	C	T	C	T	0.0750642	-0.0145518		0.082864	FALSE	FALSE	FALSE	G3RRUt	0.0163556	0.373618	342499	Disorders of Choroid and Retina	TRUE	reported	16	0.0150723	5.35482e-07	16926	genus.Anaerostipes.id.1991	TRUE	reported	bux2d2	2	TRUE	0.00146341	16926	2.31123e-06	342499	TRUE	3.05311e-06	24.803
rs7823228	G	C	G	C	-0.0621085	-0.0112382		0.170773	FALSE	TRUE	TRUE	G3RRUt	0.0119625	0.347501	342499	Disorders of Choroid and Retina	TRUE	reported	8	0.0136614	5.84203e-06	16445	genus.Anaerostipes.id.1991	TRUE	reported	bux2d2	2	FALSE	0.00125541	16445	2.57687e-06	342499	TRUE	2.24724e-05	20.6686
rs78735375	A	C	A	C	-0.137429	-0.00646922		0.0401002	FALSE	FALSE	FALSE	G3RRUt	0.0228481	0.77707	342499	Disorders of Choroid and Retina	TRUE	reported	19	0.0305304	5.33384e-06	10360	genus.Anaerostipes.id.1991	TRUE	reported	bux2d2	2	TRUE	0.00195238	10360	2.34071e-07	342499	TRUE	1.16177e-05	20.2623
rs10150232	A	G	A	G	0.0567088	-0.0236844		0.199779	FALSE	FALSE	FALSE	zRVLal	0.0112268	0.0348907	342499	Disorders of Choroid and Retina	TRUE	reported	14	0.0124877	6.67667e-06	16117	genus.Anaerotruncus.id.2054	TRUE	reported	qZAbPM	2	TRUE	0.00127806	16117	1.29942e-05	342499	TRUE	6.61587e-05	20.6222
rs11018566	A	G	A	G	-0.156465	0.0134787		0.0532374	FALSE	FALSE	FALSE	zRVLal	0.0200354	0.501109	342499	Disorders of Choroid and Retina	TRUE	reported	11	0.0366032	6.13709e-06	6278	genus.Anaerotruncus.id.2054	TRUE	reported	qZAbPM	2	TRUE	0.00290303	6278	1.32143e-06	342499	TRUE	3.42236e-05	18.2724
rs115414803	A	C	A	C	-0.144356	0.0153344		0.0624743	FALSE	FALSE	FALSE	zRVLal	0.0186059	0.409843	342499	Disorders of Choroid and Retina	TRUE	reported	4	0.0317524	6.83473e-06	9273	genus.Anaerotruncus.id.2054	TRUE	reported	qZAbPM	2	TRUE	0.00222445	9273	1.98324e-06	342499	TRUE	1.35953e-05	20.6688
rs12056802	C	G	C	G	0.0774194	-0.0226773		0.127335	FALSE	TRUE	TRUE	zRVLal	0.013486	0.0926574	342499	Disorders of Choroid and Retina	TRUE	reported	8	0.0177178	6.12679e-06	16010	genus.Anaerotruncus.id.2054	TRUE	reported	qZAbPM	2	FALSE	0.00119131	16010	8.25574e-06	342499	TRUE	9.05464e-05	19.0933
rs1272208	G	T	G	T	-0.0611743	0.00985387		0.238454	FALSE	FALSE	FALSE	zRVLal	0.0105483	0.350219	342499	Disorders of Choroid and Retina	TRUE	reported	9	0.0129831	4.27982e-06	16117	genus.Anaerotruncus.id.2054	TRUE	reported	qZAbPM	2	TRUE	0.0013758	16117	2.54795e-06	342499	TRUE	1.05517e-05	22.2015
rs1431492	C	T	C	T	-0.0654996	0.017944		0.157224	FALSE	FALSE	FALSE	zRVLal	0.0123361	0.145781	342499	Disorders of Choroid and Retina	TRUE	reported	3	0.0146188	7.35565e-06	16560	genus.Anaerotruncus.id.2054	TRUE	reported	qZAbPM	2	TRUE	0.00121093	16560	6.17765e-06	342499	TRUE	4.85277e-05	20.0749
rs17734739	T	C	T	C	0.0660052	-0.00261575		0.140263	FALSE	FALSE	FALSE	zRVLal	0.0129272	0.839648	342499	Disorders of Choroid and Retina	TRUE	reported	2	0.014908	7.42772e-06	15927	genus.Anaerotruncus.id.2054	TRUE	reported	qZAbPM	2	TRUE	0.00122943	15927	1.19544e-07	342499	TRUE	1.83274e-05	19.6027
rs2704155	T	A	C	A	-0.106235	0.0207551		0.959738	TRUE	TRUE	TRUE	zRVLal	0.0227492	0.361585	342499	Disorders of Choroid and Retina	TRUE	reported	11	0.0234815	5.4183e-06	12419	genus.Anaerotruncus.id.2054	TRUE	reported	qZAbPM	2	FALSE	0.0016457	12419	2.4303e-06	342499	TRUE	1.93456e-05	20.4683
rs34449434	A	C	A	C	-0.0497004	0.0166777		0.394096	FALSE	FALSE	FALSE	zRVLal	0.00940123	0.0760641	342499	Disorders of Choroid and Retina	TRUE	reported	12	0.0113402	9.85065e-06	16117	genus.Anaerotruncus.id.2054	TRUE	reported	qZAbPM	2	TRUE	0.0011905	16117	9.18845e-06	342499	TRUE	9.38212e-05	19.2078
rs4669806	G	T	G	T	0.0576389	0.0271231		0.213411	FALSE	FALSE	FALSE	zRVLal	0.010939	0.0131568	342499	Disorders of Choroid and Retina	TRUE	reported	2	0.0122994	2.4206e-06	16566	genus.Anaerotruncus.id.2054	TRUE	reported	qZAbPM	2	TRUE	0.00132411	16566	1.79498e-05	342499	TRUE	5.27104e-05	21.9616
rs6494922	A	G	A	G	0.0903106	-0.0453128		0.0541188	FALSE	FALSE	FALSE	zRVLal	0.0198384	0.0223656	342499	Disorders of Choroid and Retina	TRUE	reported	15	0.0202257	6.62362e-06	16067	genus.Anaerotruncus.id.2054	TRUE	reported	qZAbPM	2	TRUE	0.00123952	16067	1.52323e-05	342499	TRUE	0.000104676	19.9376
rs6563550	T	C	T	C	0.0877135	-0.0318469		0.0775722	FALSE	FALSE	FALSE	zRVLal	0.0167334	0.0570151	342499	Disorders of Choroid and Retina	TRUE	reported	13	0.0176745	2.34517e-07	16566	genus.Anaerotruncus.id.2054	TRUE	reported	qZAbPM	2	TRUE	0.00148467	16566	1.05756e-05	342499	TRUE	9.13056e-06	24.6286
rs7155595	C	A	C	A	0.0539336	0.00691864		0.302082	FALSE	FALSE	FALSE	zRVLal	0.00978297	0.479434	342499	Disorders of Choroid and Retina	TRUE	reported	14	0.0118903	7.54982e-06	16553	genus.Anaerotruncus.id.2054	TRUE	reported	qZAbPM	2	TRUE	0.00124157	16553	1.4603e-06	342499	TRUE	1.89193e-05	20.5747
rs7675045	A	T	A	T	-0.0497815	0.0134313		0.466751	FALSE	TRUE	TRUE	zRVLal	0.00897948	0.134713	342499	Disorders of Choroid and Retina	TRUE	reported	4	0.0110573	6.91883e-06	16566	genus.Anaerotruncus.id.2054	TRUE	reported	qZAbPM	2	FALSE	0.00122219	16566	6.53242e-06	342499	TRUE	4.60589e-05	20.2691
rs8005030	C	T	C	T	0.0554447	-0.0106739		0.331836	FALSE	FALSE	FALSE	zRVLal	0.00953526	0.262965	342499	Disorders of Choroid and Retina	TRUE	reported	14	0.0117854	2.28298e-06	16548	genus.Anaerotruncus.id.2054	TRUE	reported	qZAbPM	2	TRUE	0.00133584	16548	3.65867e-06	342499	TRUE	1.34058e-05	22.1324
rs9347879	T	C	T	C	0.050618	-0.00078409		0.488636	FALSE	FALSE	FALSE	zRVLal	0.00897144	0.930355	342499	Disorders of Choroid and Retina	TRUE	reported	6	0.011049	4.22333e-06	16566	genus.Anaerotruncus.id.2054	TRUE	reported	qZAbPM	2	TRUE	0.00126546	16566	2.23024e-08	342499	TRUE	8.41017e-06	20.9877
rs10810043	A	G	A	G	0.0515518	0.00674424		0.335851	FALSE	FALSE	FALSE	6ibFMp	0.00954549	0.479855	342499	Disorders of Choroid and Retina	TRUE	reported	9	0.0115923	9.27424e-06	15833	genus.Coprococcus3.id.11303	TRUE	reported	efeLGE	2	TRUE	0.00124766	15833	1.45751e-06	342499	TRUE	2.69063e-05	19.7764
rs11077359	T	C	T	C	-0.0645443	0.0215234		0.171198	FALSE	FALSE	FALSE	6ibFMp	0.0119633	0.0720012	342499	Disorders of Choroid and Retina	TRUE	reported	17	0.0148833	9.63598e-06	15378	genus.Coprococcus3.id.11303	TRUE	reported	efeLGE	2	TRUE	0.00122164	15378	9.45059e-06	342499	TRUE	0.000109464	18.8069
rs11080344	C	T	C	T	0.0516921	-0.00889545		0.444837	FALSE	FALSE	FALSE	6ibFMp	0.00901424	0.32373	342499	Disorders of Choroid and Retina	TRUE	reported	17	0.0113054	4.78692e-06	15835	genus.Coprococcus3.id.11303	TRUE	reported	efeLGE	2	TRUE	0.00131868	15835	2.84328e-06	342499	TRUE	2.0294e-05	20.9062
rs13247359	G	A	G	A	0.051211	-0.00177068		0.446395	FALSE	FALSE	FALSE	6ibFMp	0.00905328	0.844936	342499	Disorders of Choroid and Retina	TRUE	reported	7	0.0113031	7.32611e-06	15833	genus.Coprococcus3.id.11303	TRUE	reported	efeLGE	2	TRUE	0.00129497	15833	1.11689e-07	342499	TRUE	1.1477e-05	20.5273
rs178271	T	C	T	C	0.145257	-0.0226399		0.016963	FALSE	FALSE	FALSE	6ibFMp	0.0349516	0.517147	342499	Disorders of Choroid and Retina	TRUE	reported	22	0.0294239	7.81088e-07	10794	genus.Coprococcus3.id.11303	TRUE	reported	efeLGE	2	TRUE	0.00225316	10794	1.22506e-06	342499	TRUE	2.08028e-06	24.371
rs4575475	G	A	G	A	0.0619514	-0.00546709		0.230145	FALSE	FALSE	FALSE	6ibFMp	0.0106954	0.609235	342499	Disorders of Choroid and Retina	TRUE	reported	14	0.0137787	7.04284e-06	15154	genus.Coprococcus3.id.11303	TRUE	reported	efeLGE	2	TRUE	0.0013324	15154	7.62889e-07	342499	TRUE	1.75827e-05	20.2155
rs62481985	G	C	G	C	-0.0582385	-0.00684743		0.422181	FALSE	TRUE	TRUE	6ibFMp	0.00911987	0.452758	342499	Disorders of Choroid and Retina	TRUE	reported	8	0.0115052	4.1756e-07	15472	genus.Coprococcus3.id.11303	TRUE	reported	efeLGE	2	FALSE	0.00165357	15472	1.64596e-06	342499	TRUE	1.63705e-06	25.623
rs7521171	G	A	G	A	-0.0596434	0.0165707		0.310433	FALSE	FALSE	FALSE	6ibFMp	0.00976381	0.0896685	342499	Disorders of Choroid and Retina	TRUE	reported	1	0.0129279	4.32242e-06	15472	genus.Coprococcus3.id.11303	TRUE	reported	efeLGE	2	TRUE	0.00137399	15472	8.40974e-06	342499	TRUE	3.19935e-05	21.2849
rs8100692	T	C	T	C	0.0577411	-0.0130075		0.558667	FALSE	FALSE	FALSE	6ibFMp	0.0090225	0.149394	342499	Disorders of Choroid and Retina	TRUE	reported	19	0.0113476	4.16459e-07	15829	genus.Coprococcus3.id.11303	TRUE	reported	efeLGE	2	TRUE	0.00163325	15829	6.0684e-06	342499	TRUE	3.00808e-06	25.8918
rs113048721	C	G	C	G	0.0600735	-0.0110687		0.150619	FALSE	TRUE	TRUE	sU8H7u	0.0126047	0.37987	342499	Disorders of Choroid and Retina	TRUE	reported	9	0.0132737	4.10352e-06	16719	genus.Ruminiclostridium9.id.11357	TRUE	reported	Kg8gio	2	FALSE	0.00122374	16719	2.25149e-06	342499	TRUE	2.35027e-05	20.4823
rs12040548	G	T	G	T	0.0570422	0.022876		0.271839	FALSE	FALSE	FALSE	sU8H7u	0.0100739	0.0231579	342499	Disorders of Choroid and Retina	TRUE	reported	1	0.0122359	3.14872e-06	16721	genus.Ruminiclostridium9.id.11357	TRUE	reported	Kg8gio	2	TRUE	0.00129821	16721	1.50557e-05	342499	TRUE	4.88448e-05	21.733
rs12419854	T	A	T	A	-0.0727975	0.00971897		0.271207	FALSE	TRUE	TRUE	sU8H7u	0.0101715	0.33932	342499	Disorders of Choroid and Retina	TRUE	reported	11	0.0155594	3.17992e-06	16027	genus.Ruminiclostridium9.id.11357	TRUE	reported	Kg8gio	2	FALSE	0.00136413	16027	2.66571e-06	342499	TRUE	1.24398e-05	21.89
rs13033315	T	A	T	A	0.0511195	-0.0133868		0.320363	FALSE	TRUE	TRUE	sU8H7u	0.00961074	0.16365	342499	Disorders of Choroid and Retina	TRUE	reported	2	0.0111418	5.68052e-06	16724	genus.Ruminiclostridium9.id.11357	TRUE	reported	Kg8gio	2	FALSE	0.00125727	16724	5.66475e-06	342499	TRUE	2.93513e-05	21.0506
rs57665991	C	G	C	G	-0.0641507	-0.00418563		0.248673	FALSE	TRUE	TRUE	sU8H7u	0.0104148	0.687763	342499	Disorders of Choroid and Retina	TRUE	reported	3	0.0123339	2.07274e-07	16725	genus.Ruminiclostridium9.id.11357	TRUE	reported	Kg8gio	2	FALSE	0.00161506	16725	4.71588e-07	342499	TRUE	6.02383e-07	27.0523
rs6082461	A	C	A	C	0.0586425	0.000267659		0.204812	FALSE	FALSE	FALSE	sU8H7u	0.0111145	0.980787	342499	Disorders of Choroid and Retina	TRUE	reported	20	0.0131004	4.86594e-06	16650	genus.Ruminiclostridium9.id.11357	TRUE	reported	Kg8gio	2	TRUE	0.00120218	16650	1.69327e-09	342499	TRUE	1.26994e-05	20.0381
rs7137760	C	T	C	T	0.050797	0.0130631		0.461659	FALSE	FALSE	FALSE	sU8H7u	0.00901734	0.147431	342499	Disorders of Choroid and Retina	TRUE	reported	12	0.0112182	7.06911e-06	16722	genus.Ruminiclostridium9.id.11357	TRUE	reported	Kg8gio	2	TRUE	0.00122478	16722	6.1274e-06	342499	TRUE	3.99313e-05	20.5035
rs73592673	A	T	A	T	-0.081629	-0.00091939		0.133282	FALSE	TRUE	TRUE	sU8H7u	0.0133541	0.945111	342499	Disorders of Choroid and Retina	TRUE	reported	6	0.0169515	2.13971e-06	15493	genus.Ruminiclostridium9.id.11357	TRUE	reported	Kg8gio	2	FALSE	0.00149467	15493	1.38393e-08	342499	TRUE	2.67294e-06	23.1886
rs74303178	T	C	T	C	0.0532742	0.00580212		0.316136	FALSE	FALSE	FALSE	sU8H7u	0.00964569	0.54749	342499	Disorders of Choroid and Retina	TRUE	reported	8	0.0119274	7.91566e-06	16706	genus.Ruminiclostridium9.id.11357	TRUE	reported	Kg8gio	2	TRUE	0.0011929	16706	1.05645e-06	342499	TRUE	2.32909e-05	19.9501
rs78191726	T	C	T	C	0.0944998	0.0132799		0.0726215	FALSE	FALSE	FALSE	sU8H7u	0.0173087	0.44294	342499	Disorders of Choroid and Retina	TRUE	reported	6	0.0210206	7.58287e-06	16039	genus.Ruminiclostridium9.id.11357	TRUE	reported	Kg8gio	2	TRUE	0.00125864	16039	1.71871e-06	342499	TRUE	2.33094e-05	20.2103
rs79082720	C	G	C	G	0.0928576	0.000679237		0.0491519	FALSE	TRUE	TRUE	sU8H7u	0.0208598	0.974024	342499	Disorders of Choroid and Retina	TRUE	reported	7	0.0204871	6.46935e-06	16094	genus.Ruminiclostridium9.id.11357	TRUE	reported	Kg8gio	2	FALSE	0.00127499	16094	3.09575e-09	342499	TRUE	9.79523e-06	20.5434
rs918449	A	G	A	G	-0.0950908	-0.0259972		0.071641	FALSE	FALSE	FALSE	sU8H7u	0.0174984	0.137363	342499	Disorders of Choroid and Retina	TRUE	reported	19	0.0197177	2.55994e-06	16725	genus.Ruminiclostridium9.id.11357	TRUE	reported	Kg8gio	2	TRUE	0.00138883	16725	6.44461e-06	342499	TRUE	1.14792e-05	23.2576
rs9522712	T	C	T	C	0.0699728	-0.00236524		0.147345	FALSE	FALSE	FALSE	sU8H7u	0.0126961	0.852212	342499	Disorders of Choroid and Retina	TRUE	reported	13	0.0154939	4.65962e-06	16725	genus.Ruminiclostridium9.id.11357	TRUE	reported	Kg8gio	2	TRUE	0.00121813	16725	1.01333e-07	342499	TRUE	1.2507e-05	20.3956
rs9809789	C	T	C	T	-0.0717454	-0.0175411		0.183439	FALSE	FALSE	FALSE	sU8H7u	0.0116757	0.133003	342499	Disorders of Choroid and Retina	TRUE	reported	3	0.0159673	8.71968e-06	16025	genus.Ruminiclostridium9.id.11357	TRUE	reported	Kg8gio	2	TRUE	0.00125844	16025	6.59004e-06	342499	TRUE	4.63994e-05	20.1894
rs10274562	C	T	C	T	0.110917	-0.00791195		0.381095	FALSE	FALSE	FALSE	EpwFVi	0.00923362	0.391521	342499	Disorders of Choroid and Retina	TRUE	reported	7	0.0244556	6.49607e-06	3632	genus.RuminococcaceaeUCG011.id.11368	TRUE	reported	1kH5Lu	2	TRUE	0.00563485	3632	2.14371e-06	342499	TRUE	9.9152e-06	20.5704
rs12636310	G	A	G	A	0.132725	0.0101209		0.251204	FALSE	FALSE	FALSE	EpwFVi	0.0103825	0.32966	342499	Disorders of Choroid and Retina	TRUE	reported	3	0.0282037	2.81235e-06	3632	genus.RuminococcaceaeUCG011.id.11368	TRUE	reported	1kH5Lu	2	TRUE	0.00606386	3632	2.77445e-06	342499	TRUE	4.73898e-06	22.1461
rs12724320	C	T	C	T	-0.120881	0.00229785		0.382653	FALSE	FALSE	FALSE	EpwFVi	0.00922544	0.803301	342499	Disorders of Choroid and Retina	TRUE	reported	1	0.0249229	1.51986e-06	3632	genus.RuminococcaceaeUCG011.id.11368	TRUE	reported	1kH5Lu	2	TRUE	0.00643878	3632	1.81139e-07	342499	TRUE	1.64041e-06	23.5243
rs1416041	A	C	A	C	-0.182339	-0.012573		0.209019	FALSE	FALSE	FALSE	EpwFVi	0.0110587	0.255563	342499	Disorders of Choroid and Retina	TRUE	reported	6	0.0339898	7.04419e-08	3632	genus.RuminococcaceaeUCG011.id.11368	TRUE	reported	1kH5Lu	2	TRUE	0.0078655	3632	3.77408e-06	342499	TRUE	1.86662e-07	28.7781
rs2729556	C	T	C	T	-0.109097	-0.0165718		0.477536	FALSE	FALSE	FALSE	EpwFVi	0.00901618	0.0660617	342499	Disorders of Choroid and Retina	TRUE	reported	7	0.0233699	3.18679e-06	3632	genus.RuminococcaceaeUCG011.id.11368	TRUE	reported	1kH5Lu	2	TRUE	0.00596769	3632	9.86355e-06	342499	TRUE	8.57662e-06	21.7928
rs4490371	T	C	T	C	-0.111816	-0.00107168		0.413074	FALSE	FALSE	FALSE	EpwFVi	0.00914768	0.906739	342499	Disorders of Choroid and Retina	TRUE	reported	3	0.0248963	7.74624e-06	3610	genus.RuminococcaceaeUCG011.id.11368	TRUE	reported	1kH5Lu	2	TRUE	0.00555973	3610	4.0073e-08	342499	TRUE	8.54346e-06	20.1717
rs79113084	C	T	C	T	-0.152166	-0.0187367		0.109111	FALSE	FALSE	FALSE	EpwFVi	0.0145659	0.198325	342499	Disorders of Choroid and Retina	TRUE	reported	12	0.0317519	2.06123e-06	3610	genus.RuminococcaceaeUCG011.id.11368	TRUE	reported	1kH5Lu	2	TRUE	0.00632514	3610	4.83117e-06	342499	TRUE	3.65198e-06	22.9664
rs9729514	A	G	A	G	0.184934	0.0230086		0.092759	FALSE	FALSE	FALSE	EpwFVi	0.0154605	0.136693	342499	Disorders of Choroid and Retina	TRUE	reported	1	0.0394616	2.36769e-06	3632	genus.RuminococcaceaeUCG011.id.11368	TRUE	reported	1kH5Lu	2	TRUE	0.00601388	3632	6.46657e-06	342499	TRUE	6.66655e-06	21.9625
rs10517600	T	G	T	G	0.0626993	0.0193925		0.620218	FALSE	FALSE	FALSE	yx3btv	0.00924233	0.0358848	342499	Disorders of Choroid and Retina	TRUE	reported	4	0.0139364	6.82768e-06	10512	genus.unknowngenus.id.1000000073	TRUE	reported	ZQmfFK	2	TRUE	0.00192214	10512	1.28541e-05	342499	TRUE	4.74549e-05	20.2406
rs10904722	C	T	C	T	-0.0672314	0.0139407		0.237979	FALSE	FALSE	FALSE	yx3btv	0.0105385	0.185892	342499	Disorders of Choroid and Retina	TRUE	reported	10	0.0147123	5.04837e-06	10512	genus.unknowngenus.id.1000000073	TRUE	reported	ZQmfFK	2	TRUE	0.00198297	10512	5.1092e-06	342499	TRUE	1.94378e-05	20.8825
rs118104867	C	T	C	T	0.214464	0.0216647		0.0694246	FALSE	FALSE	FALSE	yx3btv	0.0177429	0.222073	342499	Disorders of Choroid and Retina	TRUE	reported	8	0.0455098	3.43598e-06	4095	genus.unknowngenus.id.1000000073	TRUE	reported	ZQmfFK	2	TRUE	0.00539644	4095	4.35309e-06	342499	TRUE	5.43886e-06	22.2075
rs13409132	A	G	A	G	-0.165419	-0.0382745		0.0359398	FALSE	FALSE	FALSE	yx3btv	0.0240291	0.111195	342499	Disorders of Choroid and Retina	TRUE	reported	2	0.0352154	4.37231e-06	5913	genus.unknowngenus.id.1000000073	TRUE	reported	ZQmfFK	2	TRUE	0.00371898	5913	7.40771e-06	342499	TRUE	8.72472e-06	22.0649
rs17121075	G	A	G	A	0.0769254	-0.00505192		0.214512	FALSE	FALSE	FALSE	yx3btv	0.0109475	0.644463	342499	Disorders of Choroid and Retina	TRUE	reported	14	0.0172234	7.91417e-06	10512	genus.unknowngenus.id.1000000073	TRUE	reported	ZQmfFK	2	TRUE	0.00189443	10512	6.21765e-07	342499	TRUE	1.5735e-05	19.9482
rs2191834	G	T	G	T	0.0746375	0.00593094		0.239904	FALSE	FALSE	FALSE	yx3btv	0.0105153	0.572733	342499	Disorders of Choroid and Retina	TRUE	reported	2	0.0159136	2.50195e-06	10511	genus.unknowngenus.id.1000000073	TRUE	reported	ZQmfFK	2	TRUE	0.00208885	10511	9.28852e-07	342499	TRUE	6.16385e-06	21.9977
rs28691777	C	T	C	T	0.137134	0.0140516		0.042939	FALSE	FALSE	FALSE	yx3btv	0.0220509	0.523974	342499	Disorders of Choroid and Retina	TRUE	reported	17	0.0266996	6.95697e-07	10199	genus.unknowngenus.id.1000000073	TRUE	reported	ZQmfFK	2	TRUE	0.00258038	10199	1.18561e-06	342499	TRUE	7.39822e-07	26.3802
rs34088226	A	G	A	G	-0.117807	0.00751152		0.0591026	FALSE	FALSE	FALSE	yx3btv	0.0191959	0.69557	342499	Disorders of Choroid and Retina	TRUE	reported	5	0.026924	7.66216e-06	9716	genus.unknowngenus.id.1000000073	TRUE	reported	ZQmfFK	2	TRUE	0.00196703	9716	4.47076e-07	342499	TRUE	2.15527e-05	19.1454
rs55682560	C	T	C	T	-0.131519	0.0112421		0.07804	FALSE	FALSE	FALSE	yx3btv	0.0167248	0.501468	342499	Disorders of Choroid and Retina	TRUE	reported	15	0.0261319	4.97034e-07	9183	genus.unknowngenus.id.1000000073	TRUE	reported	ZQmfFK	2	TRUE	0.00275139	9183	1.31922e-06	342499	TRUE	1.20001e-06	25.3302
rs6588624	G	A	G	A	-0.0662317	-0.0173607		0.517654	FALSE	FALSE	FALSE	yx3btv	0.0089926	0.0535377	342499	Disorders of Choroid and Retina	TRUE	reported	1	0.0138147	1.79287e-06	10512	genus.unknowngenus.id.1000000073	TRUE	reported	ZQmfFK	2	TRUE	0.00218223	10512	1.08818e-05	342499	TRUE	1.14735e-05	22.9853
rs66714985	A	C	A	C	0.116908	0.0129021		0.101363	FALSE	FALSE	FALSE	yx3btv	0.0148235	0.384092	342499	Disorders of Choroid and Retina	TRUE	reported	8	0.0252447	4.85334e-06	10512	genus.unknowngenus.id.1000000073	TRUE	reported	ZQmfFK	2	TRUE	0.00203638	10512	2.21188e-06	342499	TRUE	1.03566e-05	21.446
rs6755871	C	G	C	G	-0.0613825	0.0101788		0.485523	FALSE	TRUE	TRUE	yx3btv	0.00897725	0.25686	342499	Disorders of Choroid and Retina	TRUE	reported	2	0.0138976	9.33059e-06	10500	genus.unknowngenus.id.1000000073	TRUE	reported	ZQmfFK	2	FALSE	0.0018548	10500	3.7536e-06	342499	TRUE	3.27385e-05	19.5079
rs7226487	A	G	A	G	-0.0643682	-0.0122169		0.452306	FALSE	FALSE	FALSE	yx3btv	0.00897672	0.173528	342499	Disorders of Choroid and Retina	TRUE	reported	18	0.0138701	3.58282e-06	10505	genus.unknowngenus.id.1000000073	TRUE	reported	ZQmfFK	2	TRUE	0.00204634	10505	5.40789e-06	342499	TRUE	1.45959e-05	21.5368
rs7538034	T	G	T	G	-0.078598	0.00718832		0.16284	FALSE	FALSE	FALSE	yx3btv	0.0121812	0.555114	342499	Disorders of Choroid and Retina	TRUE	reported	1	0.0165982	2.36706e-06	10420	genus.unknowngenus.id.1000000073	TRUE	reported	ZQmfFK	2	TRUE	0.00214774	10420	1.01676e-06	342499	TRUE	5.07574e-06	22.4233
rs7725895	A	G	A	G	-0.116224	-0.0152948		0.120509	FALSE	FALSE	FALSE	yx3btv	0.0137867	0.267262	342499	Disorders of Choroid and Retina	TRUE	reported	5	0.0240367	3.94356e-06	10512	genus.unknowngenus.id.1000000073	TRUE	reported	ZQmfFK	2	TRUE	0.00221958	10512	3.59343e-06	342499	TRUE	4.89267e-06	23.3797
rs989682	A	G	A	G	0.070194	0.000381688		0.229989	FALSE	FALSE	FALSE	yx3btv	0.0106274	0.97135	342499	Disorders of Choroid and Retina	TRUE	reported	3	0.0155364	6.8471e-06	10129	genus.unknowngenus.id.1000000073	TRUE	reported	ZQmfFK	2	TRUE	0.00201161	10129	3.76622e-09	342499	TRUE	8.79379e-06	20.4126
rs9979874	G	C	G	C	-0.0738925	-0.0166295		0.326821	FALSE	TRUE	TRUE	yx3btv	0.00957799	0.0825239	342499	Disorders of Choroid and Retina	TRUE	reported	21	0.0150911	1.05271e-06	10506	genus.unknowngenus.id.1000000073	TRUE	reported	ZQmfFK	2	FALSE	0.00227725	10506	8.80134e-06	342499	TRUE	6.14104e-06	23.9749
rs1032598	G	A	G	A	-0.0886426	0.0203805		0.166628	FALSE	FALSE	FALSE	5o8B3x	0.0120364	0.0904107	342499	Disorders of Choroid and Retina	TRUE	reported	1	0.0189039	4.07584e-06	7944	genus.unknowngenus.id.2041	TRUE	reported	UZSiQg	2	TRUE	0.00276089	7944	8.37097e-06	342499	TRUE	1.19577e-05	21.9877
rs11941716	A	G	A	G	0.101243	-0.000648652		0.15245	FALSE	FALSE	FALSE	5o8B3x	0.0126031	0.958953	342499	Disorders of Choroid and Retina	TRUE	reported	4	0.0224414	9.0663e-06	7473	genus.unknowngenus.id.2041	TRUE	reported	UZSiQg	2	TRUE	0.00271688	7473	7.73414e-09	342499	TRUE	8.46039e-06	20.3531
rs16843660	A	G	A	G	0.234697	-0.0699064		0.0320278	FALSE	FALSE	FALSE	5o8B3x	0.0258302	0.00680205	342499	Disorders of Choroid and Retina	TRUE	reported	2	0.04907	1.75342e-06	3958	genus.unknowngenus.id.2041	TRUE	reported	UZSiQg	2	TRUE	0.00574942	3958	2.13851e-05	342499	TRUE	8.15026e-06	22.8762
rs1962916	A	G	A	G	0.0737876	-0.0104879		0.40034	FALSE	FALSE	FALSE	5o8B3x	0.00927297	0.258049	342499	Disorders of Choroid and Retina	TRUE	reported	8	0.0162232	6.13846e-06	7941	genus.unknowngenus.id.2041	TRUE	reported	UZSiQg	2	TRUE	0.00259896	7941	3.73492e-06	342499	TRUE	1.53209e-05	20.6869
rs2336448	T	C	T	C	0.0773742	0.00106971		0.482754	FALSE	FALSE	FALSE	5o8B3x	0.00896967	0.90507	342499	Disorders of Choroid and Retina	TRUE	reported	12	0.0160883	1.42898e-06	7943	genus.unknowngenus.id.2041	TRUE	reported	UZSiQg	2	TRUE	0.00290424	7943	4.15262e-08	342499	TRUE	2.20151e-06	23.1297
rs249459	A	G	A	G	0.0737341	-0.0132232		0.347646	FALSE	FALSE	FALSE	5o8B3x	0.00945685	0.162032	342499	Disorders of Choroid and Retina	TRUE	reported	5	0.0165018	8.1231e-06	7943	genus.unknowngenus.id.2041	TRUE	reported	UZSiQg	2	TRUE	0.00250789	7943	5.70849e-06	342499	TRUE	2.61386e-05	19.9652
rs2651663	A	G	A	G	-0.0762556	0.0204666		0.389603	FALSE	FALSE	FALSE	5o8B3x	0.00924484	0.0268392	342499	Disorders of Choroid and Retina	TRUE	reported	12	0.0168635	5.64147e-06	7939	genus.unknowngenus.id.2041	TRUE	reported	UZSiQg	2	TRUE	0.00256964	7939	1.43097e-05	342499	TRUE	3.54834e-05	20.4478
rs35703006	G	T	G	T	0.0926669	-0.0124168		0.245315	FALSE	FALSE	FALSE	5o8B3x	0.0104157	0.233211	342499	Disorders of Choroid and Retina	TRUE	reported	8	0.0190779	9.00771e-07	7940	genus.unknowngenus.id.2041	TRUE	reported	UZSiQg	2	TRUE	0.00296339	7940	4.14939e-06	342499	TRUE	3.83952e-06	23.5933
rs553072	G	A	G	A	0.109193	-0.00989597		0.187697	FALSE	FALSE	FALSE	5o8B3x	0.0116057	0.393834	342499	Disorders of Choroid and Retina	TRUE	reported	6	0.0230198	3.69096e-06	7768	genus.unknowngenus.id.2041	TRUE	reported	UZSiQg	2	TRUE	0.00288893	7768	2.12284e-06	342499	TRUE	5.08938e-06	22.5005
rs6514318	T	C	T	C	0.128198	0.00486711		0.048124	FALSE	FALSE	FALSE	5o8B3x	0.0209976	0.816699	342499	Disorders of Choroid and Retina	TRUE	reported	20	0.0281765	5.3768e-06	7352	genus.unknowngenus.id.2041	TRUE	reported	UZSiQg	2	TRUE	0.00280852	7352	1.56872e-07	342499	TRUE	7.97869e-06	20.7008
rs7187855	A	C	A	C	0.199941	-0.0347557		0.0457919	FALSE	FALSE	FALSE	5o8B3x	0.0214753	0.105577	342499	Disorders of Choroid and Retina	TRUE	reported	16	0.0418308	2.20601e-06	5059	genus.unknowngenus.id.2041	TRUE	reported	UZSiQg	2	TRUE	0.00449741	5059	7.64739e-06	342499	TRUE	5.47694e-06	22.8462
rs921383	G	A	G	A	0.0723153	-0.00426311		0.615531	FALSE	FALSE	FALSE	5o8B3x	0.00921368	0.643584	342499	Disorders of Choroid and Retina	TRUE	reported	11	0.0159706	7.72897e-06	7944	genus.unknowngenus.id.2041	TRUE	reported	UZSiQg	2	TRUE	0.00257494	7944	6.25072e-07	342499	TRUE	1.05994e-05	20.503
rs10517600	T	G	T	G	0.0626993	0.0193925		0.620218	FALSE	FALSE	FALSE	0KZg74	0.00924233	0.0358848	342499	Disorders of Choroid and Retina	TRUE	reported	4	0.0139364	6.82768e-06	10512	family.ClostridialesvadinBB60group.id.11286	TRUE	reported	s7uXkO	2	TRUE	0.00192214	10512	1.28541e-05	342499	TRUE	4.74549e-05	20.2406
rs10904722	C	T	C	T	-0.0672314	0.0139407		0.237979	FALSE	FALSE	FALSE	0KZg74	0.0105385	0.185892	342499	Disorders of Choroid and Retina	TRUE	reported	10	0.0147123	5.04837e-06	10512	family.ClostridialesvadinBB60group.id.11286	TRUE	reported	s7uXkO	2	TRUE	0.00198297	10512	5.1092e-06	342499	TRUE	1.94378e-05	20.8825
rs118104867	C	T	C	T	0.214464	0.0216647		0.0694246	FALSE	FALSE	FALSE	0KZg74	0.0177429	0.222073	342499	Disorders of Choroid and Retina	TRUE	reported	8	0.0455098	3.43598e-06	4095	family.ClostridialesvadinBB60group.id.11286	TRUE	reported	s7uXkO	2	TRUE	0.00539644	4095	4.35309e-06	342499	TRUE	5.43886e-06	22.2075
rs13409132	A	G	A	G	-0.165419	-0.0382745		0.0359398	FALSE	FALSE	FALSE	0KZg74	0.0240291	0.111195	342499	Disorders of Choroid and Retina	TRUE	reported	2	0.0352154	4.37231e-06	5913	family.ClostridialesvadinBB60group.id.11286	TRUE	reported	s7uXkO	2	TRUE	0.00371898	5913	7.40771e-06	342499	TRUE	8.72472e-06	22.0649
rs17121075	G	A	G	A	0.0769254	-0.00505192		0.214512	FALSE	FALSE	FALSE	0KZg74	0.0109475	0.644463	342499	Disorders of Choroid and Retina	TRUE	reported	14	0.0172234	7.91417e-06	10512	family.ClostridialesvadinBB60group.id.11286	TRUE	reported	s7uXkO	2	TRUE	0.00189443	10512	6.21765e-07	342499	TRUE	1.5735e-05	19.9482
rs2191834	G	T	G	T	0.0746375	0.00593094		0.239904	FALSE	FALSE	FALSE	0KZg74	0.0105153	0.572733	342499	Disorders of Choroid and Retina	TRUE	reported	2	0.0159136	2.50195e-06	10511	family.ClostridialesvadinBB60group.id.11286	TRUE	reported	s7uXkO	2	TRUE	0.00208885	10511	9.28852e-07	342499	TRUE	6.16385e-06	21.9977
rs28691777	C	T	C	T	0.137134	0.0140516		0.042939	FALSE	FALSE	FALSE	0KZg74	0.0220509	0.523974	342499	Disorders of Choroid and Retina	TRUE	reported	17	0.0266996	6.95697e-07	10199	family.ClostridialesvadinBB60group.id.11286	TRUE	reported	s7uXkO	2	TRUE	0.00258038	10199	1.18561e-06	342499	TRUE	7.39822e-07	26.3802
rs34088226	A	G	A	G	-0.117807	0.00751152		0.0591026	FALSE	FALSE	FALSE	0KZg74	0.0191959	0.69557	342499	Disorders of Choroid and Retina	TRUE	reported	5	0.026924	7.66216e-06	9716	family.ClostridialesvadinBB60group.id.11286	TRUE	reported	s7uXkO	2	TRUE	0.00196703	9716	4.47076e-07	342499	TRUE	2.15527e-05	19.1454
rs55682560	C	T	C	T	-0.131519	0.0112421		0.07804	FALSE	FALSE	FALSE	0KZg74	0.0167248	0.501468	342499	Disorders of Choroid and Retina	TRUE	reported	15	0.0261319	4.97034e-07	9183	family.ClostridialesvadinBB60group.id.11286	TRUE	reported	s7uXkO	2	TRUE	0.00275139	9183	1.31922e-06	342499	TRUE	1.20001e-06	25.3302
rs6588624	G	A	G	A	-0.0662317	-0.0173607		0.517654	FALSE	FALSE	FALSE	0KZg74	0.0089926	0.0535377	342499	Disorders of Choroid and Retina	TRUE	reported	1	0.0138147	1.79287e-06	10512	family.ClostridialesvadinBB60group.id.11286	TRUE	reported	s7uXkO	2	TRUE	0.00218223	10512	1.08818e-05	342499	TRUE	1.14735e-05	22.9853
rs66714985	A	C	A	C	0.116908	0.0129021		0.101363	FALSE	FALSE	FALSE	0KZg74	0.0148235	0.384092	342499	Disorders of Choroid and Retina	TRUE	reported	8	0.0252447	4.85334e-06	10512	family.ClostridialesvadinBB60group.id.11286	TRUE	reported	s7uXkO	2	TRUE	0.00203638	10512	2.21188e-06	342499	TRUE	1.03566e-05	21.446
rs6755871	C	G	C	G	-0.0613825	0.0101788		0.485523	FALSE	TRUE	TRUE	0KZg74	0.00897725	0.25686	342499	Disorders of Choroid and Retina	TRUE	reported	2	0.0138976	9.33059e-06	10500	family.ClostridialesvadinBB60group.id.11286	TRUE	reported	s7uXkO	2	FALSE	0.0018548	10500	3.7536e-06	342499	TRUE	3.27385e-05	19.5079
rs7226487	A	G	A	G	-0.0643682	-0.0122169		0.452306	FALSE	FALSE	FALSE	0KZg74	0.00897672	0.173528	342499	Disorders of Choroid and Retina	TRUE	reported	18	0.0138701	3.58282e-06	10505	family.ClostridialesvadinBB60group.id.11286	TRUE	reported	s7uXkO	2	TRUE	0.00204634	10505	5.40789e-06	342499	TRUE	1.45959e-05	21.5368
rs7538034	T	G	T	G	-0.078598	0.00718832		0.16284	FALSE	FALSE	FALSE	0KZg74	0.0121812	0.555114	342499	Disorders of Choroid and Retina	TRUE	reported	1	0.0165982	2.36706e-06	10420	family.ClostridialesvadinBB60group.id.11286	TRUE	reported	s7uXkO	2	TRUE	0.00214774	10420	1.01676e-06	342499	TRUE	5.07574e-06	22.4233
rs7725895	A	G	A	G	-0.116224	-0.0152948		0.120509	FALSE	FALSE	FALSE	0KZg74	0.0137867	0.267262	342499	Disorders of Choroid and Retina	TRUE	reported	5	0.0240367	3.94356e-06	10512	family.ClostridialesvadinBB60group.id.11286	TRUE	reported	s7uXkO	2	TRUE	0.00221958	10512	3.59343e-06	342499	TRUE	4.89267e-06	23.3797
rs989682	A	G	A	G	0.070194	0.000381688		0.229989	FALSE	FALSE	FALSE	0KZg74	0.0106274	0.97135	342499	Disorders of Choroid and Retina	TRUE	reported	3	0.0155364	6.8471e-06	10129	family.ClostridialesvadinBB60group.id.11286	TRUE	reported	s7uXkO	2	TRUE	0.00201161	10129	3.76622e-09	342499	TRUE	8.79379e-06	20.4126
rs9979874	G	C	G	C	-0.0738925	-0.0166295		0.326821	FALSE	TRUE	TRUE	0KZg74	0.00957799	0.0825239	342499	Disorders of Choroid and Retina	TRUE	reported	21	0.0150911	1.05271e-06	10506	family.ClostridialesvadinBB60group.id.11286	TRUE	reported	s7uXkO	2	FALSE	0.00227725	10506	8.80134e-06	342499	TRUE	6.14104e-06	23.9749
rs10217435	C	T	C	T	-0.0883756	0.00723103		0.140718	FALSE	FALSE	FALSE	fSd7KD	0.0129366	0.576189	342499	Disorders of Choroid and Retina	TRUE	reported	9	0.0197506	6.5076e-06	17679	family.Rikenellaceae.id.967	TRUE	reported	AfLJ2E	2	TRUE	0.00113136	17679	9.12227e-07	342499	TRUE	2.24904e-05	20.0218
rs10832801	A	C	A	C	-0.0534763	0.0125392		0.284695	FALSE	FALSE	FALSE	fSd7KD	0.0100269	0.211096	342499	Disorders of Choroid and Retina	TRUE	reported	11	0.0122666	7.50417e-06	17199	family.Rikenellaceae.id.967	TRUE	reported	AfLJ2E	2	TRUE	0.00110393	17199	4.56612e-06	342499	TRUE	6.90102e-05	19.0052
rs1939881	G	A	G	A	-0.105589	0.00582832		0.0581114	FALSE	FALSE	FALSE	fSd7KD	0.0193885	0.763714	342499	Disorders of Choroid and Retina	TRUE	reported	11	0.0206213	5.64373e-07	17434	family.Rikenellaceae.id.967	TRUE	reported	AfLJ2E	2	TRUE	0.00150179	17434	2.63841e-07	342499	TRUE	8.33564e-07	26.2187
rs2447496	G	A	G	A	-0.0549203	0.0061906		0.267839	FALSE	FALSE	FALSE	fSd7KD	0.0101884	0.543443	342499	Disorders of Choroid and Retina	TRUE	reported	8	0.0121904	6.0861e-06	17199	family.Rikenellaceae.id.967	TRUE	reported	AfLJ2E	2	TRUE	0.00117886	17199	1.07794e-06	342499	TRUE	2.02296e-05	20.2968
rs2833282	G	A	G	A	0.0711137	-0.0338264		0.150536	FALSE	FALSE	FALSE	fSd7KD	0.0126892	0.00768122	342499	Disorders of Choroid and Retina	TRUE	reported	21	0.0156966	4.31106e-06	17680	family.Rikenellaceae.id.967	TRUE	reported	AfLJ2E	2	TRUE	0.00115973	17680	2.07481e-05	342499	TRUE	0.000130035	20.5256
rs36021379	A	G	A	G	-0.0656005	0.00345498		0.158508	FALSE	FALSE	FALSE	fSd7KD	0.0123073	0.77892	342499	Disorders of Choroid and Retina	TRUE	reported	21	0.0144903	7.1952e-06	17199	family.Rikenellaceae.id.967	TRUE	reported	AfLJ2E	2	TRUE	0.0011904	17199	2.30096e-07	342499	TRUE	1.32897e-05	20.4956
rs4264350	T	C	T	C	-0.0526393	0.00490336		0.459893	FALSE	FALSE	FALSE	fSd7KD	0.00900632	0.586142	342499	Disorders of Choroid and Retina	TRUE	reported	15	0.0108555	1.34832e-06	17668	family.Rikenellaceae.id.967	TRUE	reported	AfLJ2E	2	TRUE	0.00132925	17668	8.65437e-07	342499	TRUE	4.08668e-06	23.5137
rs4783173	C	G	C	G	0.0481514	0.0091315		0.392702	FALSE	TRUE	TRUE	fSd7KD	0.00922114	0.322038	342499	Disorders of Choroid and Retina	TRUE	reported	16	0.0110006	7.0641e-06	17086	family.Rikenellaceae.id.967	TRUE	reported	AfLJ2E	2	FALSE	0.00112024	17086	2.86324e-06	342499	TRUE	5.01e-05	19.1596
rs59663348	G	A	G	A	0.0570915	-0.00584313		0.245978	FALSE	FALSE	FALSE	fSd7KD	0.0104093	0.574569	342499	Disorders of Choroid and Retina	TRUE	reported	18	0.0125048	6.12244e-06	17678	family.Rikenellaceae.id.967	TRUE	reported	AfLJ2E	2	TRUE	0.00117787	17678	9.20006e-07	342499	TRUE	1.51293e-05	20.8446
rs62532512	C	A	C	A	-0.0504257	-0.00194687		0.431543	FALSE	FALSE	FALSE	fSd7KD	0.00907781	0.830185	342499	Disorders of Choroid and Retina	TRUE	reported	9	0.0107399	2.76426e-06	17672	family.Rikenellaceae.id.967	TRUE	reported	AfLJ2E	2	TRUE	0.00124601	17672	1.34293e-07	342499	TRUE	5.89944e-06	22.0445
rs67281112	G	C	G	C	0.0635814	-0.00162759		0.204063	FALSE	TRUE	TRUE	fSd7KD	0.0111711	0.884161	342499	Disorders of Choroid and Retina	TRUE	reported	7	0.0137451	3.63475e-06	17199	family.Rikenellaceae.id.967	TRUE	reported	AfLJ2E	2	FALSE	0.00124271	17199	6.19785e-08	342499	TRUE	7.43328e-06	21.3975
rs6744030	C	T	C	T	0.0696747	-0.00278517		0.213089	FALSE	FALSE	FALSE	fSd7KD	0.0110219	0.800504	342499	Disorders of Choroid and Retina	TRUE	reported	2	0.0157103	9.31514e-06	17564	family.Rikenellaceae.id.967	TRUE	reported	AfLJ2E	2	TRUE	0.00111872	17564	1.86438e-07	342499	TRUE	1.96592e-05	19.6689
rs6837275	A	G	A	G	0.0570355	-0.00317719		0.300812	FALSE	FALSE	FALSE	fSd7KD	0.0098286	0.746499	342499	Disorders of Choroid and Retina	TRUE	reported	4	0.011887	1.447e-06	17199	family.Rikenellaceae.id.967	TRUE	reported	AfLJ2E	2	TRUE	0.00133694	17199	3.05103e-07	342499	TRUE	4.02314e-06	23.0222
rs74474130	T	G	T	G	0.137747	0.00695351		0.035951	FALSE	FALSE	FALSE	fSd7KD	0.02422	0.774037	342499	Disorders of Choroid and Retina	TRUE	reported	14	0.0295688	3.61378e-06	11055	family.Rikenellaceae.id.967	TRUE	reported	AfLJ2E	2	TRUE	0.0019596	11055	2.4066e-07	342499	TRUE	5.82401e-06	21.702
rs77885767	C	T	C	T	-0.156209	0.0081371		0.0459795	FALSE	FALSE	FALSE	fSd7KD	0.0214003	0.703772	342499	Disorders of Choroid and Retina	TRUE	reported	14	0.0336482	2.84694e-06	8478	family.Rikenellaceae.id.967	TRUE	reported	AfLJ2E	2	TRUE	0.00253628	8478	4.22127e-07	342499	TRUE	6.04704e-06	21.5521
rs9389714	C	T	C	T	-0.0636841	0.00262572		0.0875479	FALSE	FALSE	FALSE	fSd7KD	0.0158894	0.868747	342499	Disorders of Choroid and Retina	TRUE	reported	6	0.0143416	8.79066e-06	17680	family.Rikenellaceae.id.967	TRUE	reported	AfLJ2E	2	TRUE	0.00111417	17680	7.97306e-08	342499	TRUE	1.76551e-05	19.7183
rs9578457	G	A	G	A	-0.141478	0.0228986		0.0480794	FALSE	FALSE	FALSE	fSd7KD	0.0210603	0.27691	342499	Disorders of Choroid and Retina	TRUE	reported	13	0.0315848	3.99449e-06	9400	family.Rikenellaceae.id.967	TRUE	reported	AfLJ2E	2	TRUE	0.00213041	9400	3.45168e-06	342499	TRUE	2.23892e-05	20.0643
rs9603208	G	T	G	T	0.0821173	-0.030764		0.0996504	FALSE	FALSE	FALSE	fSd7KD	0.0149798	0.0400046	342499	Disorders of Choroid and Retina	TRUE	reported	13	0.0159596	1.91801e-07	17680	family.Rikenellaceae.id.967	TRUE	reported	AfLJ2E	2	TRUE	0.00149535	17680	1.23143e-05	342499	TRUE	5.08821e-06	26.4745
rs11181912	G	A	G	A	-0.0579153	0.00831005		0.324847	FALSE	FALSE	FALSE	5YkiO5	0.00957796	0.385601	342499	Disorders of Choroid and Retina	TRUE	reported	12	0.0118796	9.94762e-07	16017	class.Gammaproteobacteria.id.3303	TRUE	reported	y2NdC4	2	TRUE	0.00148187	16017	2.19788e-06	342499	TRUE	4.64204e-06	23.7673
rs12404135	A	G	A	G	-0.0788843	-0.000346006		0.0766199	FALSE	FALSE	FALSE	5YkiO5	0.016874	0.98364	342499	Disorders of Choroid and Retina	TRUE	reported	1	0.0172415	8.89485e-06	15231	class.Gammaproteobacteria.id.3303	TRUE	reported	y2NdC4	2	TRUE	0.00137266	15231	1.22765e-09	342499	TRUE	7.77055e-06	20.9329
rs2234691	T	C	T	C	0.0762905	-0.022611		0.128985	FALSE	FALSE	FALSE	5YkiO5	0.0136199	0.0968858	342499	Disorders of Choroid and Retina	TRUE	reported	10	0.0171962	8.39264e-06	16011	class.Gammaproteobacteria.id.3303	TRUE	reported	y2NdC4	2	TRUE	0.00122794	16011	8.04695e-06	342499	TRUE	6.76312e-05	19.6823
rs6469506	T	A	T	A	0.0541424	0.00802038		0.332203	FALSE	TRUE	TRUE	5YkiO5	0.00950927	0.398989	342499	Disorders of Choroid and Retina	TRUE	reported	8	0.0116333	3.28982e-06	16023	class.Gammaproteobacteria.id.3303	TRUE	reported	y2NdC4	2	FALSE	0.00135018	16023	2.07701e-06	342499	TRUE	1.24554e-05	21.6605
rs6706173	A	C	A	C	0.074251	-0.0155593		0.137476	FALSE	FALSE	FALSE	5YkiO5	0.0130007	0.231384	342499	Disorders of Choroid and Retina	TRUE	reported	2	0.0146392	1.99495e-07	16020	class.Gammaproteobacteria.id.3303	TRUE	reported	y2NdC4	2	TRUE	0.00160348	16020	4.18204e-06	342499	TRUE	2.56351e-06	25.7257
rs75101789	C	T	C	T	0.0729012	0.0147659		0.0877778	FALSE	FALSE	FALSE	5YkiO5	0.0158794	0.352434	342499	Disorders of Choroid and Retina	TRUE	reported	3	0.0163003	8.78789e-06	16024	class.Gammaproteobacteria.id.3303	TRUE	reported	y2NdC4	2	TRUE	0.00124687	16024	2.52461e-06	342499	TRUE	2.99677e-05	20.0023
rs79795896	A	G	A	G	-0.15921	0.0350697		0.0469222	FALSE	FALSE	FALSE	5YkiO5	0.0212162	0.0983377	342499	Disorders of Choroid and Retina	TRUE	reported	18	0.0351373	7.92404e-06	7577	class.Gammaproteobacteria.id.3303	TRUE	reported	y2NdC4	2	TRUE	0.00270299	7577	7.97753e-06	342499	TRUE	2.27192e-05	20.5307
rs9494710	C	T	C	T	-0.0549673	0.00571242		0.322768	FALSE	FALSE	FALSE	5YkiO5	0.00959247	0.551502	342499	Disorders of Choroid and Retina	TRUE	reported	6	0.0120924	4.54607e-06	15650	class.Gammaproteobacteria.id.3303	TRUE	reported	y2NdC4	2	TRUE	0.00131872	15650	1.03543e-06	342499	TRUE	1.56308e-05	20.6625
rs9973122	T	A	T	A	0.0740614	0.00406464		0.08284	FALSE	TRUE	TRUE	5YkiO5	0.0163132	0.803235	342499	Disorders of Choroid and Retina	TRUE	reported	18	0.0162596	6.77007e-06	15650	class.Gammaproteobacteria.id.3303	TRUE	reported	y2NdC4	2	FALSE	0.00132412	15650	1.81263e-07	342499	TRUE	1.07701e-05	20.7473
rs11146701	A	G	A	G	0.0473596	0.0182136		0.340994	FALSE	FALSE	FALSE	9q5NEf	0.0163114	0.264159	292487	Diabetic Retinopathy	TRUE	reported	10	0.010541	7.08228e-06	18220	order.Bacteroidales.id.913	TRUE	reported	YTgFQ3	2	TRUE	0.0011068	18220	4.26289e-06	292487	TRUE	4.35315e-05	20.1861
rs13291169	C	G	C	G	0.0689676	-0.00297067		0.141846	FALSE	TRUE	TRUE	9q5NEf	0.0223215	0.894126	292487	Diabetic Retinopathy	TRUE	reported	9	0.0148765	3.74579e-06	17513	order.Bacteroidales.id.913	TRUE	reported	YTgFQ3	2	FALSE	0.00122587	17513	6.05562e-08	292487	TRUE	7.80393e-06	21.4926
rs17343978	A	C	A	C	-0.0552057	0.0067768		0.204375	FALSE	FALSE	FALSE	9q5NEf	0.0192236	0.724444	292487	Diabetic Retinopathy	TRUE	reported	22	0.0120278	8.35928e-06	18334	order.Bacteroidales.id.913	TRUE	reported	YTgFQ3	2	TRUE	0.00114786	18334	4.2489e-07	292487	TRUE	1.26622e-05	21.0668
rs2032750	T	C	T	C	-0.0508393	-0.00666143		0.460581	FALSE	FALSE	FALSE	9q5NEf	0.0155723	0.668815	292487	Diabetic Retinopathy	TRUE	reported	2	0.0106807	1.91509e-06	17853	order.Bacteroidales.id.913	TRUE	reported	YTgFQ3	2	TRUE	0.0012676	17853	6.25641e-07	292487	TRUE	6.26368e-06	22.6567
rs4916508	G	A	G	A	-0.0466729	-0.0239768		0.425538	FALSE	FALSE	FALSE	9q5NEf	0.0156424	0.125322	292487	Diabetic Retinopathy	TRUE	reported	3	0.0105312	8.47116e-06	18324	order.Bacteroidales.id.913	TRUE	reported	YTgFQ3	2	TRUE	0.00107086	18324	8.03283e-06	292487	TRUE	8.62938e-05	19.6413
rs55773148	G	A	G	A	-0.121514	-0.0334065		0.0532225	FALSE	FALSE	FALSE	9q5NEf	0.0341751	0.328317	292487	Diabetic Retinopathy	TRUE	reported	13	0.0236759	3.89585e-07	11349	order.Bacteroidales.id.913	TRUE	reported	YTgFQ3	2	TRUE	0.00231605	11349	3.26691e-06	292487	TRUE	1.26888e-06	26.3413
rs62531359	T	G	T	G	0.0655728	-0.0023607		0.182007	FALSE	FALSE	FALSE	9q5NEf	0.0202144	0.907032	292487	Diabetic Retinopathy	TRUE	reported	8	0.0149891	9.08665e-06	18320	order.Bacteroidales.id.913	TRUE	reported	YTgFQ3	2	TRUE	0.00104368	18320	4.6629e-08	292487	TRUE	2.5018e-05	19.1381
rs62575403	C	T	C	T	0.140055	0.0190841		0.0425546	FALSE	FALSE	FALSE	9q5NEf	0.0383862	0.619076	292487	Diabetic Retinopathy	TRUE	reported	9	0.0311128	7.06129e-06	9668	order.Bacteroidales.id.913	TRUE	reported	YTgFQ3	2	TRUE	0.002092	9668	8.45063e-07	292487	TRUE	1.43627e-05	20.2636
rs72706335	T	C	T	C	-0.22241	-0.0984951		0.0248227	FALSE	FALSE	FALSE	9q5NEf	0.049974	0.0487326	292487	Diabetic Retinopathy	TRUE	reported	1	0.0493458	7.65519e-06	3819	order.Bacteroidales.id.913	TRUE	reported	YTgFQ3	2	TRUE	0.00529395	3819	1.3281e-05	292487	TRUE	2.13933e-05	20.3145
rs73975615	G	A	G	A	-0.207018	-0.0409924		0.00741264	FALSE	FALSE	FALSE	9q5NEf	0.0914168	0.653856	292487	Diabetic Retinopathy	TRUE	reported	17	0.0442633	1.21616e-06	3350	order.Bacteroidales.id.913	TRUE	reported	YTgFQ3	2	TRUE	0.00649103	3350	6.87465e-07	292487	TRUE	4.28641e-06	21.874
rs7546249	T	A	T	A	-0.0567113	-0.0109241		0.293913	FALSE	TRUE	TRUE	9q5NEf	0.0169807	0.520015	292487	Diabetic Retinopathy	TRUE	reported	1	0.0118386	1.54814e-06	18333	order.Bacteroidales.id.913	TRUE	reported	YTgFQ3	2	FALSE	0.00125029	18333	1.415e-06	292487	TRUE	7.1341e-06	22.9477
rs7631304	G	A	G	A	-0.0645771	-0.0010271		0.147376	FALSE	FALSE	FALSE	9q5NEf	0.0219308	0.962646	292487	Diabetic Retinopathy	TRUE	reported	3	0.0132957	8.36781e-07	18334	order.Bacteroidales.id.913	TRUE	reported	YTgFQ3	2	TRUE	0.00128518	18334	7.49916e-09	292487	TRUE	2.61362e-06	23.5902
rs79585701	A	C	A	C	0.0646823	0.0413839		0.14108	FALSE	FALSE	FALSE	9q5NEf	0.0222253	0.0626008	292487	Diabetic Retinopathy	TRUE	reported	8	0.0149628	9.98589e-06	18334	order.Bacteroidales.id.913	TRUE	reported	YTgFQ3	2	TRUE	0.00101834	18334	1.18538e-05	292487	TRUE	0.000183702	18.6872
rs929878	C	T	C	T	-0.0548532	-0.000511791		0.212552	FALSE	FALSE	FALSE	9q5NEf	0.0189008	0.978398	292487	Diabetic Retinopathy	TRUE	reported	16	0.012153	4.73377e-06	18334	order.Bacteroidales.id.913	TRUE	reported	YTgFQ3	2	TRUE	0.00111006	18334	2.50681e-09	292487	TRUE	1.23711e-05	20.3723
rs158115	G	C	G	C	0.0915271	-0.0275786		0.129478	FALSE	TRUE	TRUE	BRxieu	0.023166	0.233858	292487	Diabetic Retinopathy	TRUE	reported	14	0.0190611	9.74185e-06	14678	genus..Eubacteriumeligensgroup.id.14372	TRUE	reported	u7NVt1	2	FALSE	0.00156861	14678	4.84548e-06	292487	TRUE	9.68598e-06	23.057
rs182318	G	A	G	A	-0.0824941	0.00836724		0.0818022	FALSE	FALSE	FALSE	BRxieu	0.0283606	0.767971	292487	Diabetic Retinopathy	TRUE	reported	11	0.0195615	8.39837e-06	14777	genus..Eubacteriumeligensgroup.id.14372	TRUE	reported	u7NVt1	2	TRUE	0.00120224	14777	2.97598e-07	292487	TRUE	5.14649e-05	17.7845
rs2200429	A	G	A	G	-0.0888825	0.003725		0.0979679	FALSE	FALSE	FALSE	BRxieu	0.0261336	0.886656	292487	Diabetic Retinopathy	TRUE	reported	13	0.0198479	5.29721e-06	14761	genus..Eubacteriumeligensgroup.id.14372	TRUE	reported	u7NVt1	2	TRUE	0.00135693	14761	6.94625e-08	292487	TRUE	1.44488e-05	20.0541
rs265534	T	G	T	G	-0.0563756	0.00893233		0.467497	FALSE	FALSE	FALSE	BRxieu	0.0155468	0.565599	292487	Diabetic Retinopathy	TRUE	reported	10	0.0120127	2.26758e-06	14776	genus..Eubacteriumeligensgroup.id.14372	TRUE	reported	u7NVt1	2	TRUE	0.00148852	14776	1.12861e-06	292487	TRUE	8.52686e-06	22.0242
rs4583233	A	C	A	C	0.0670205	-0.0124539		0.289584	FALSE	FALSE	FALSE	BRxieu	0.0171893	0.468751	292487	Diabetic Retinopathy	TRUE	reported	16	0.0128122	2.83852e-07	14327	genus..Eubacteriumeligensgroup.id.14372	TRUE	reported	u7NVt1	2	TRUE	0.00190654	14327	1.79469e-06	292487	TRUE	7.45658e-07	27.3633
rs56080211	C	T	C	T	0.123093	-0.0719766		0.077124	FALSE	FALSE	FALSE	BRxieu	0.0292783	0.0139573	292487	Diabetic Retinopathy	TRUE	reported	2	0.0282743	9.1429e-06	10699	genus..Eubacteriumeligensgroup.id.14372	TRUE	reported	u7NVt1	2	TRUE	0.00176868	10699	2.06623e-05	292487	TRUE	0.000137388	18.9531
rs6923695	T	G	T	G	0.103268	-0.0189991		0.0663718	FALSE	FALSE	FALSE	BRxieu	0.0310316	0.540372	292487	Diabetic Retinopathy	TRUE	reported	6	0.0229525	4.87406e-06	12891	genus..Eubacteriumeligensgroup.id.14372	TRUE	reported	u7NVt1	2	TRUE	0.00156808	12891	1.2816e-06	292487	TRUE	1.9017e-05	20.2428
rs72839198	C	G	C	G	0.155659	0.0371317		0.0911913	FALSE	TRUE	TRUE	BRxieu	0.0270398	0.169684	292487	Diabetic Retinopathy	TRUE	reported	2	0.0375612	3.13914e-06	4926	genus..Eubacteriumeligensgroup.id.14372	TRUE	reported	u7NVt1	2	FALSE	0.00347567	4926	6.44728e-06	292487	TRUE	8.48683e-05	17.1739
rs74606150	C	G	C	G	-0.196454	-0.0475598		0.0411554	FALSE	TRUE	TRUE	BRxieu	0.0394425	0.227895	292487	Diabetic Retinopathy	TRUE	reported	14	0.042565	4.24506e-06	5381	genus..Eubacteriumeligensgroup.id.14372	TRUE	reported	u7NVt1	2	FALSE	0.00394455	5381	4.97102e-06	292487	TRUE	1.04298e-05	21.3018
rs10138457	T	C	T	C	-0.113054	-0.0764308		0.0931387	FALSE	FALSE	FALSE	uiqWKB	0.0269324	0.0045414	292487	Diabetic Retinopathy	TRUE	reported	14	0.0261933	7.88122e-06	10968	genus.Dialister.id.2183	TRUE	reported	Uw2Cym	2	TRUE	0.00169592	10968	2.75341e-05	292487	TRUE	0.000218506	18.6291
rs10938938	G	A	G	A	-0.0773514	-0.0112187		0.158107	FALSE	FALSE	FALSE	uiqWKB	0.0212753	0.597979	292487	Diabetic Retinopathy	TRUE	reported	4	0.0170915	7.37063e-06	11401	genus.Dialister.id.2183	TRUE	reported	Uw2Cym	2	TRUE	0.00179362	11401	9.5067e-07	292487	TRUE	1.44839e-05	20.4822
rs11071887	T	C	T	C	0.0662403	-0.0121901		0.323922	FALSE	FALSE	FALSE	uiqWKB	0.016604	0.462847	292487	Diabetic Retinopathy	TRUE	reported	15	0.0146315	5.91407e-06	11989	genus.Dialister.id.2183	TRUE	reported	Uw2Cym	2	TRUE	0.00170693	11989	1.84283e-06	292487	TRUE	1.78574e-05	20.4959
rs11166701	G	A	G	A	-0.0655301	-0.0108684		0.50971	FALSE	FALSE	FALSE	uiqWKB	0.0155305	0.484049	292487	Diabetic Retinopathy	TRUE	reported	8	0.013186	5.50746e-07	11720	genus.Dialister.id.2183	TRUE	reported	Uw2Cym	2	TRUE	0.00210323	11720	1.67439e-06	292487	TRUE	2.20396e-06	24.6976
rs2314294	T	C	T	C	0.0865932	2.00667e-05		0.135901	FALSE	FALSE	FALSE	uiqWKB	0.0226813	0.999294	292487	Diabetic Retinopathy	TRUE	reported	16	0.0193719	8.07899e-06	11339	genus.Dialister.id.2183	TRUE	reported	Uw2Cym	2	TRUE	0.00175938	11339	2.67616e-12	292487	TRUE	1.1641e-05	19.9813
rs2435610	A	C	A	C	0.0647131	0.00706492		0.251229	FALSE	FALSE	FALSE	uiqWKB	0.0179267	0.693507	292487	Diabetic Retinopathy	TRUE	reported	7	0.0143314	5.93269e-06	11984	genus.Dialister.id.2183	TRUE	reported	Uw2Cym	2	TRUE	0.00169879	11984	5.31019e-07	292487	TRUE	1.38567e-05	20.3895
rs4747450	C	A	C	A	0.0668509	-0.00022276		0.22408	FALSE	FALSE	FALSE	uiqWKB	0.0185836	0.990436	292487	Diabetic Retinopathy	TRUE	reported	10	0.0147685	5.83729e-06	11987	genus.Dialister.id.2183	TRUE	reported	Uw2Cym	2	TRUE	0.00170671	11987	4.9126e-10	292487	TRUE	9.30308e-06	20.4899
rs4753063	G	A	G	A	-0.0596297	-0.0243544		0.446861	FALSE	FALSE	FALSE	uiqWKB	0.015563	0.117607	292487	Diabetic Retinopathy	TRUE	reported	11	0.0130052	4.85684e-06	11989	genus.Dialister.id.2183	TRUE	reported	Uw2Cym	2	TRUE	0.00175074	11989	8.37261e-06	292487	TRUE	2.89051e-05	21.0229
rs517089	T	A	T	A	0.076227	0.010557		0.168559	FALSE	TRUE	TRUE	uiqWKB	0.0207176	0.610356	292487	Diabetic Retinopathy	TRUE	reported	11	0.0170411	5.13634e-06	11988	genus.Dialister.id.2183	TRUE	reported	Uw2Cym	2	FALSE	0.00166657	11988	8.87765e-07	292487	TRUE	1.85469e-05	20.0089
rs75416973	A	G	A	G	0.0727223	-6.39405e-05		0.222095	FALSE	FALSE	FALSE	uiqWKB	0.01867	0.997267	292487	Diabetic Retinopathy	TRUE	reported	1	0.016451	9.46091e-06	11402	genus.Dialister.id.2183	TRUE	reported	Uw2Cym	2	TRUE	0.00171121	11402	4.01014e-11	292487	TRUE	1.45925e-05	19.5412
rs764177	C	A	C	A	-0.0601454	-0.0128019		0.365618	FALSE	FALSE	FALSE	uiqWKB	0.0161398	0.427668	292487	Diabetic Retinopathy	TRUE	reported	3	0.0135366	9.60772e-06	11988	genus.Dialister.id.2183	TRUE	reported	Uw2Cym	2	TRUE	0.00164436	11988	2.15104e-06	292487	TRUE	2.71555e-05	19.7418
rs76680460	G	A	G	A	-0.161296	-0.0357499		0.0436021	FALSE	FALSE	FALSE	uiqWKB	0.0383266	0.350939	292487	Diabetic Retinopathy	TRUE	reported	9	0.0364332	8.19213e-06	7176	genus.Dialister.id.2183	TRUE	reported	Uw2Cym	2	TRUE	0.00272462	7176	2.97471e-06	292487	TRUE	2.36559e-05	19.5999
rs117347059	G	C	G	C	-0.128261	0.0232484		0.188584	FALSE	TRUE	TRUE	ccko5R	0.019896	0.242608	292487	Diabetic Retinopathy	TRUE	reported	7	0.0285123	9.16713e-06	3684	genus.Gordonibacter.id.821	TRUE	reported	2Jemdf	2	FALSE	0.0054659	3684	4.66819e-06	292487	TRUE	1.45464e-05	20.2361
rs13412653	A	C	A	C	0.107597	-0.0173597		0.370794	FALSE	FALSE	FALSE	ccko5R	0.016003	0.278019	292487	Diabetic Retinopathy	TRUE	reported	2	0.0239228	8.61141e-06	3723	genus.Gordonibacter.id.821	TRUE	reported	2Jemdf	2	TRUE	0.00540713	3723	4.02324e-06	292487	TRUE	1.40448e-05	20.2293
rs16955299	G	A	G	A	-0.196423	0.00464136		0.0988677	FALSE	FALSE	FALSE	ccko5R	0.0260731	0.858713	292487	Diabetic Retinopathy	TRUE	reported	17	0.0433538	6.37019e-06	3572	genus.Gordonibacter.id.821	TRUE	reported	2Jemdf	2	TRUE	0.00571705	3572	1.08343e-07	292487	TRUE	7.50545e-06	20.5272
rs322296	G	A	G	A	0.17869	-0.0259199		0.0746143	FALSE	FALSE	FALSE	ccko5R	0.0294219	0.378333	292487	Diabetic Retinopathy	TRUE	reported	7	0.037722	4.02422e-06	3595	genus.Gordonibacter.id.821	TRUE	reported	2Jemdf	2	TRUE	0.00620653	3595	2.65351e-06	292487	TRUE	4.11244e-06	22.4393
rs35042269	C	A	C	A	-0.180293	0.00293137		0.113512	FALSE	FALSE	FALSE	ccko5R	0.0245079	0.904793	292487	Diabetic Retinopathy	TRUE	reported	4	0.0403296	8.10852e-06	3595	genus.Gordonibacter.id.821	TRUE	reported	2Jemdf	2	TRUE	0.00553148	3595	4.89131e-08	292487	TRUE	9.6275e-06	19.9852
rs3765837	T	G	T	G	-0.190729	-0.00367347		0.0714868	FALSE	FALSE	FALSE	ccko5R	0.0299833	0.90249	292487	Diabetic Retinopathy	TRUE	reported	1	0.0433608	7.16906e-06	3556	genus.Gordonibacter.id.821	TRUE	reported	2Jemdf	2	TRUE	0.00541453	3556	5.13205e-08	292487	TRUE	1.33575e-05	19.348
rs4596722	A	G	A	G	0.102908	-0.00701167		0.501075	FALSE	FALSE	FALSE	ccko5R	0.0154807	0.6506	292487	Diabetic Retinopathy	TRUE	reported	9	0.0231571	9.0568e-06	3723	genus.Gordonibacter.id.821	TRUE	reported	2Jemdf	2	TRUE	0.00527927	3723	7.01387e-07	292487	TRUE	1.29661e-05	19.7484
rs71545975	A	G	A	G	-0.153972	0.0333594		0.171088	FALSE	FALSE	FALSE	ccko5R	0.0205419	0.104383	292487	Diabetic Retinopathy	TRUE	reported	7	0.0338918	7.03944e-06	3556	genus.Gordonibacter.id.821	TRUE	reported	2Jemdf	2	TRUE	0.00577382	3556	9.0167e-06	292487	TRUE	1.47223e-05	20.6393
rs7220558	A	T	A	T	0.116884	-0.00386155		0.404704	FALSE	TRUE	TRUE	ccko5R	0.01578	0.80668	292487	Diabetic Retinopathy	TRUE	reported	17	0.0234834	6.70634e-07	3723	genus.Gordonibacter.id.821	TRUE	reported	2Jemdf	2	FALSE	0.00661377	3723	2.04741e-07	292487	TRUE	8.99672e-07	24.7737
rs72714787	C	A	C	A	0.181405	-0.0187284		0.131737	FALSE	FALSE	FALSE	ccko5R	0.0229669	0.414816	292487	Diabetic Retinopathy	TRUE	reported	4	0.0377102	1.42889e-06	3723	genus.Gordonibacter.id.821	TRUE	reported	2Jemdf	2	TRUE	0.00618057	3723	2.27348e-06	292487	TRUE	2.82389e-06	23.1409
rs72939513	A	G	A	G	-0.21399	0.0285308		0.0508758	FALSE	FALSE	FALSE	ccko5R	0.0355253	0.42191	292487	Diabetic Retinopathy	TRUE	reported	1	0.0490592	7.98199e-06	3435	genus.Gordonibacter.id.821	TRUE	reported	2Jemdf	2	TRUE	0.00551151	3435	2.2052e-06	292487	TRUE	2.18222e-05	19.0259
rs7294633	C	T	C	T	0.12867	-0.00227155		0.273781	FALSE	FALSE	FALSE	ccko5R	0.0174226	0.896266	292487	Diabetic Retinopathy	TRUE	reported	12	0.0249946	3.43763e-07	3723	genus.Gordonibacter.id.821	TRUE	reported	2Jemdf	2	TRUE	0.00707163	3723	5.81186e-08	292487	TRUE	3.50352e-07	26.5009
rs76287110	A	T	A	T	-0.242965	0.00783423		0.0817572	FALSE	TRUE	TRUE	ccko5R	0.0282131	0.781257	292487	Diabetic Retinopathy	TRUE	reported	3	0.0466177	1.67486e-07	3483	genus.Gordonibacter.id.821	TRUE	reported	2Jemdf	2	FALSE	0.00774293	3483	2.63625e-07	292487	TRUE	2.69586e-07	27.1634
rs768830	G	A	G	A	0.149852	-0.0209039		0.156457	FALSE	FALSE	FALSE	ccko5R	0.0213143	0.326719	292487	Diabetic Retinopathy	TRUE	reported	7	0.0333315	7.75583e-06	3723	genus.Gordonibacter.id.821	TRUE	reported	2Jemdf	2	TRUE	0.00540265	3723	3.28857e-06	292487	TRUE	1.3431e-05	20.2124
rs10490280	C	T	C	T	-0.0672094	-0.0155873		0.188134	FALSE	FALSE	FALSE	ilK64Z	0.0198361	0.431983	292487	Diabetic Retinopathy	TRUE	reported	2	0.0143309	4.15551e-06	14004	genus.RuminococcaceaeUCG003.id.11361	TRUE	reported	lZiNtr	2	TRUE	0.00156833	14004	2.11118e-06	292487	TRUE	1.02363e-05	21.9943
rs11243416	T	C	T	C	-0.0925653	0.00689108		0.0703506	FALSE	FALSE	FALSE	ilK64Z	0.0304394	0.8209	292487	Diabetic Retinopathy	TRUE	reported	9	0.0191203	1.66882e-06	14004	genus.RuminococcaceaeUCG003.id.11361	TRUE	reported	lZiNtr	2	TRUE	0.00167105	14004	1.75226e-07	292487	TRUE	2.87638e-06	23.4372
rs11613919	G	T	G	T	0.0727604	0.00396102		0.22026	FALSE	FALSE	FALSE	ilK64Z	0.0187078	0.832317	292487	Diabetic Retinopathy	TRUE	reported	12	0.0155716	1.62509e-06	14309	genus.RuminococcaceaeUCG003.id.11361	TRUE	reported	lZiNtr	2	TRUE	0.00152374	14309	1.53273e-07	292487	TRUE	6.32164e-06	21.8334
rs139730	G	C	G	C	-0.0577655	0.0094368		0.254187	FALSE	TRUE	TRUE	ilK64Z	0.0179638	0.599359	292487	Diabetic Retinopathy	TRUE	reported	22	0.0130645	9.72112e-06	14004	genus.RuminococcaceaeUCG003.id.11361	TRUE	reported	lZiNtr	2	FALSE	0.0013943	14004	9.43516e-07	292487	TRUE	2.59979e-05	19.5503
rs16959793	A	C	A	C	-0.062527	-0.0185758		0.415163	FALSE	FALSE	FALSE	ilK64Z	0.0157538	0.238347	292487	Diabetic Retinopathy	TRUE	reported	15	0.0131259	2.21709e-06	14412	genus.RuminococcaceaeUCG003.id.11361	TRUE	reported	lZiNtr	2	TRUE	0.00157229	14412	4.75356e-06	292487	TRUE	1.11489e-05	22.6924
rs2523124	T	C	T	C	-0.0546625	-0.00212493		0.400245	FALSE	FALSE	FALSE	ilK64Z	0.0157837	0.892906	292487	Diabetic Retinopathy	TRUE	reported	7	0.0120823	5.7837e-06	14409	genus.RuminococcaceaeUCG003.id.11361	TRUE	reported	lZiNtr	2	TRUE	0.00141869	14409	6.19681e-08	292487	TRUE	1.15277e-05	20.4681
rs3013089	G	A	G	A	-0.0551473	0.00908858		0.374102	FALSE	FALSE	FALSE	ilK64Z	0.0160194	0.570477	292487	Diabetic Retinopathy	TRUE	reported	1	0.0120346	4.38133e-06	14408	genus.RuminococcaceaeUCG003.id.11361	TRUE	reported	lZiNtr	2	TRUE	0.00145549	14408	1.10051e-06	292487	TRUE	1.36509e-05	20.9984
rs4452755	A	C	A	C	-0.0634463	-0.0218502		0.33802	FALSE	FALSE	FALSE	ilK64Z	0.0164296	0.183543	292487	Diabetic Retinopathy	TRUE	reported	8	0.0134741	3.29335e-06	14406	genus.RuminococcaceaeUCG003.id.11361	TRUE	reported	lZiNtr	2	TRUE	0.00153696	14406	6.04715e-06	292487	TRUE	1.65117e-05	22.1725
rs4532474	G	A	G	A	0.0769231	0.0370996		0.163355	FALSE	FALSE	FALSE	ilK64Z	0.0208123	0.0746535	292487	Diabetic Retinopathy	TRUE	reported	6	0.017045	4.82127e-06	14412	genus.RuminococcaceaeUCG003.id.11361	TRUE	reported	lZiNtr	2	TRUE	0.00141138	14412	1.0864e-05	292487	TRUE	5.86214e-05	20.3667
rs4629039	T	A	T	A	0.0553742	-0.0214521		0.384443	FALSE	TRUE	TRUE	ilK64Z	0.0159107	0.177566	292487	Diabetic Retinopathy	TRUE	reported	18	0.0122659	6.54355e-06	14404	genus.RuminococcaceaeUCG003.id.11361	TRUE	reported	lZiNtr	2	FALSE	0.00141311	14404	6.21519e-06	292487	TRUE	3.88846e-05	20.3804
rs646327	G	A	G	A	0.0586696	0.0220388		0.408749	FALSE	FALSE	FALSE	ilK64Z	0.0157218	0.160974	292487	Diabetic Retinopathy	TRUE	reported	19	0.0118369	7.8318e-07	14406	genus.RuminococcaceaeUCG003.id.11361	TRUE	reported	lZiNtr	2	TRUE	0.00170264	14406	6.71838e-06	292487	TRUE	5.80012e-06	24.5667
rs6759615	A	G	A	G	0.102523	-0.00699772		0.0981928	FALSE	FALSE	FALSE	ilK64Z	0.026075	0.788415	292487	Diabetic Retinopathy	TRUE	reported	2	0.0200204	7.86224e-07	14410	genus.RuminococcaceaeUCG003.id.11361	TRUE	reported	lZiNtr	2	TRUE	0.00181678	14410	2.46241e-07	292487	TRUE	7.83476e-07	26.2238
rs73341549	T	C	T	C	-0.169857	-0.0527312		0.0567938	FALSE	FALSE	FALSE	ilK64Z	0.0336211	0.116788	292487	Diabetic Retinopathy	TRUE	reported	7	0.0318768	1.50953e-07	6744	genus.RuminococcaceaeUCG003.id.11361	TRUE	reported	lZiNtr	2	TRUE	0.00419377	6744	8.41016e-06	292487	TRUE	4.93809e-07	28.3935
rs78720113	A	G	A	G	-0.115348	-0.0269153		0.0781376	FALSE	FALSE	FALSE	ilK64Z	0.0288249	0.350433	292487	Diabetic Retinopathy	TRUE	reported	3	0.0249601	7.59261e-06	13078	genus.RuminococcaceaeUCG003.id.11361	TRUE	reported	lZiNtr	2	TRUE	0.0016306	13078	2.98097e-06	292487	TRUE	1.51287e-05	21.3566
rs10517600	T	G	T	G	0.0626993	0.00907214		0.620434	FALSE	FALSE	FALSE	6dC5gS	0.0159569	0.569668	292487	Diabetic Retinopathy	TRUE	reported	4	0.0139364	6.82768e-06	10512	genus.unknowngenus.id.1000000073	TRUE	reported	FP8Wpt	2	TRUE	0.00192214	10512	1.10514e-06	292487	TRUE	1.61249e-05	20.2406
rs10904722	C	T	C	T	-0.0672314	-0.00341659		0.238313	FALSE	FALSE	FALSE	6dC5gS	0.0182185	0.851242	292487	Diabetic Retinopathy	TRUE	reported	10	0.0147123	5.04837e-06	10512	genus.unknowngenus.id.1000000073	TRUE	reported	FP8Wpt	2	TRUE	0.00198297	10512	1.20242e-07	292487	TRUE	8.46155e-06	20.8825
rs118104867	C	T	C	T	0.214464	0.0207441		0.0695063	FALSE	FALSE	FALSE	6dC5gS	0.0305571	0.497225	292487	Diabetic Retinopathy	TRUE	reported	8	0.0455098	3.43598e-06	4095	genus.unknowngenus.id.1000000073	TRUE	reported	FP8Wpt	2	TRUE	0.00539644	4095	1.57565e-06	292487	TRUE	4.32079e-06	22.2075
rs13409132	A	G	A	G	-0.165419	0.00776208		0.0358751	FALSE	FALSE	FALSE	6dC5gS	0.041542	0.851779	292487	Diabetic Retinopathy	TRUE	reported	2	0.0352154	4.37231e-06	5913	genus.unknowngenus.id.1000000073	TRUE	reported	FP8Wpt	2	TRUE	0.00371898	5913	1.19365e-07	292487	TRUE	3.81884e-06	22.0649
rs17121075	G	A	G	A	0.0769254	0.00962311		0.214745	FALSE	FALSE	FALSE	6dC5gS	0.0188847	0.610351	292487	Diabetic Retinopathy	TRUE	reported	14	0.0172234	7.91417e-06	10512	genus.unknowngenus.id.1000000073	TRUE	reported	FP8Wpt	2	TRUE	0.00189443	10512	8.87783e-07	292487	TRUE	1.77303e-05	19.9482
rs2191834	G	T	G	T	0.0746375	0.0113654		0.239637	FALSE	FALSE	FALSE	6dC5gS	0.0181687	0.531612	292487	Diabetic Retinopathy	TRUE	reported	2	0.0159136	2.50195e-06	10511	genus.unknowngenus.id.1000000073	TRUE	reported	FP8Wpt	2	TRUE	0.00208885	10511	1.33788e-06	292487	TRUE	7.12899e-06	21.9977
rs28691777	C	T	C	T	0.137134	0.0593524		0.0430743	FALSE	FALSE	FALSE	6dC5gS	0.038044	0.118737	292487	Diabetic Retinopathy	TRUE	reported	17	0.0266996	6.95697e-07	10199	genus.unknowngenus.id.1000000073	TRUE	reported	FP8Wpt	2	TRUE	0.00258038	10199	8.32141e-06	292487	TRUE	1.93437e-06	26.3802
rs34088226	A	G	A	G	-0.117807	-0.0132754		0.0590281	FALSE	FALSE	FALSE	6dC5gS	0.0331256	0.688597	292487	Diabetic Retinopathy	TRUE	reported	5	0.026924	7.66216e-06	9716	genus.unknowngenus.id.1000000073	TRUE	reported	FP8Wpt	2	TRUE	0.00196703	9716	5.49116e-07	292487	TRUE	2.32481e-05	19.1454
rs55682560	C	T	C	T	-0.131519	0.0153556		0.0780217	FALSE	FALSE	FALSE	6dC5gS	0.0289542	0.595876	292487	Diabetic Retinopathy	TRUE	reported	15	0.0261319	4.97034e-07	9183	genus.unknowngenus.id.1000000073	TRUE	reported	FP8Wpt	2	TRUE	0.00275139	9183	9.61627e-07	292487	TRUE	1.16983e-06	25.3302
rs6588624	G	A	G	A	-0.0662317	-0.0288036		0.517672	FALSE	FALSE	FALSE	6dC5gS	0.0155143	0.0633709	292487	Diabetic Retinopathy	TRUE	reported	1	0.0138147	1.79287e-06	10512	genus.unknowngenus.id.1000000073	TRUE	reported	FP8Wpt	2	TRUE	0.00218223	10512	1.17848e-05	292487	TRUE	1.28452e-05	22.9853
rs66714985	A	C	A	C	0.116908	0.0502419		0.101207	FALSE	FALSE	FALSE	6dC5gS	0.0255021	0.0488259	292487	Diabetic Retinopathy	TRUE	reported	8	0.0252447	4.85334e-06	10512	genus.unknowngenus.id.1000000073	TRUE	reported	FP8Wpt	2	TRUE	0.00203638	10512	1.327e-05	292487	TRUE	2.89846e-05	21.446
rs6755871	C	G	C	G	-0.0613825	-0.0101554		0.485553	FALSE	TRUE	TRUE	6dC5gS	0.0155065	0.512525	292487	Diabetic Retinopathy	TRUE	reported	2	0.0138976	9.33059e-06	10500	genus.unknowngenus.id.1000000073	TRUE	reported	FP8Wpt	2	FALSE	0.0018548	10500	1.46643e-06	292487	TRUE	2.4852e-05	19.5079
rs7226487	A	G	A	G	-0.0643682	-0.0184078		0.452637	FALSE	FALSE	FALSE	6dC5gS	0.015482	0.234449	292487	Diabetic Retinopathy	TRUE	reported	18	0.0138701	3.58282e-06	10505	genus.unknowngenus.id.1000000073	TRUE	reported	FP8Wpt	2	TRUE	0.00204634	10505	4.8333e-06	292487	TRUE	1.44766e-05	21.5368
rs7538034	T	G	T	G	-0.078598	-0.0267439		0.162755	FALSE	FALSE	FALSE	6dC5gS	0.0210676	0.204287	292487	Diabetic Retinopathy	TRUE	reported	1	0.0165982	2.36706e-06	10420	genus.unknowngenus.id.1000000073	TRUE	reported	FP8Wpt	2	TRUE	0.00214774	10420	5.50951e-06	292487	TRUE	1.00599e-05	22.4233
rs7725895	A	G	A	G	-0.116224	-0.011386		0.120392	FALSE	FALSE	FALSE	6dC5gS	0.0237907	0.632231	292487	Diabetic Retinopathy	TRUE	reported	5	0.0240367	3.94356e-06	10512	genus.unknowngenus.id.1000000073	TRUE	reported	FP8Wpt	2	TRUE	0.00221958	10512	7.83112e-07	292487	TRUE	3.16902e-06	23.3797
rs989682	A	G	A	G	0.070194	0.0055768		0.229547	FALSE	FALSE	FALSE	6dC5gS	0.0183652	0.761386	292487	Diabetic Retinopathy	TRUE	reported	3	0.0155364	6.8471e-06	10129	genus.unknowngenus.id.1000000073	TRUE	reported	FP8Wpt	2	TRUE	0.00201161	10129	3.15265e-07	292487	TRUE	1.16232e-05	20.4126
rs9979874	G	C	G	C	-0.0738925	-0.00381624		0.327252	FALSE	TRUE	TRUE	6dC5gS	0.0165246	0.817359	292487	Diabetic Retinopathy	TRUE	reported	21	0.0150911	1.05271e-06	10506	genus.unknowngenus.id.1000000073	TRUE	reported	FP8Wpt	2	FALSE	0.00227725	10506	1.8235e-07	292487	TRUE	1.88159e-06	23.9749
rs10231386	G	C	G	C	-0.172993	-0.0220992		0.0780545	FALSE	TRUE	TRUE	QqWLF2	0.0288072	0.442997	292487	Diabetic Retinopathy	TRUE	reported	7	0.0390401	4.61652e-06	6324	genus.unknowngenus.id.1868	TRUE	reported	LmoKWJ	2	FALSE	0.00309623	6324	2.01209e-06	292487	TRUE	1.95607e-05	19.6351
rs1044939	C	T	C	T	0.109022	0.055319		0.0993172	FALSE	FALSE	FALSE	QqWLF2	0.025778	0.031875	292487	Diabetic Retinopathy	TRUE	reported	12	0.0242017	7.01695e-06	10175	genus.unknowngenus.id.1868	TRUE	reported	LmoKWJ	2	TRUE	0.00199078	10175	1.57449e-05	292487	TRUE	5.50025e-05	20.2926
rs115372687	A	G	A	G	0.108994	0.0223452		0.0871022	FALSE	FALSE	FALSE	QqWLF2	0.0275891	0.41798	292487	Diabetic Retinopathy	TRUE	reported	1	0.0243264	9.12788e-06	10018	genus.unknowngenus.id.1868	TRUE	reported	LmoKWJ	2	TRUE	0.00200026	10018	2.24279e-06	292487	TRUE	2.0753e-05	20.0747
rs12634544	T	C	T	C	-0.0813051	-0.0237328		0.298008	FALSE	FALSE	FALSE	QqWLF2	0.0169397	0.161208	292487	Diabetic Retinopathy	TRUE	reported	3	0.015882	2.60324e-07	10300	genus.unknowngenus.id.1868	TRUE	reported	LmoKWJ	2	TRUE	0.00253846	10300	6.71089e-06	292487	TRUE	1.83505e-06	26.2076
rs12930556	C	T	C	T	0.064211	0.0217901		0.458612	FALSE	FALSE	FALSE	QqWLF2	0.0155773	0.161862	292487	Diabetic Retinopathy	TRUE	reported	16	0.0139816	4.54295e-06	10301	genus.unknowngenus.id.1868	TRUE	reported	LmoKWJ	2	TRUE	0.00204373	10301	6.69002e-06	292487	TRUE	2.09954e-05	21.0914
rs17291611	A	G	A	G	-0.0905691	-0.0427872		0.142606	FALSE	FALSE	FALSE	QqWLF2	0.0222632	0.054621	292487	Diabetic Retinopathy	TRUE	reported	10	0.0190904	2.29784e-06	10008	genus.unknowngenus.id.1868	TRUE	reported	LmoKWJ	2	TRUE	0.00224437	10008	1.26283e-05	292487	TRUE	1.60618e-05	22.5077
rs3010848	G	A	G	A	-0.0696728	-0.0125897		0.358212	FALSE	FALSE	FALSE	QqWLF2	0.0162198	0.437636	292487	Diabetic Retinopathy	TRUE	reported	1	0.0146631	1.78295e-06	10300	genus.unknowngenus.id.1868	TRUE	reported	LmoKWJ	2	TRUE	0.00218762	10300	2.05985e-06	292487	TRUE	6.03908e-06	22.5775
rs35947731	C	T	C	T	-0.131218	-0.0138598		0.0905379	FALSE	FALSE	FALSE	QqWLF2	0.0268231	0.605356	292487	Diabetic Retinopathy	TRUE	reported	7	0.0288407	5.43191e-06	9748	genus.unknowngenus.id.1868	TRUE	reported	LmoKWJ	2	TRUE	0.00211947	9748	9.12834e-07	292487	TRUE	1.18026e-05	20.7002
rs4848741	A	G	A	G	-0.0682414	0.00047921		0.239516	FALSE	FALSE	FALSE	QqWLF2	0.0181778	0.978968	292487	Diabetic Retinopathy	TRUE	reported	2	0.0149403	5.52765e-06	10301	genus.unknowngenus.id.1868	TRUE	reported	LmoKWJ	2	TRUE	0.00202165	10301	2.3761e-09	292487	TRUE	7.37122e-06	20.8631
rs72819830	A	G	A	G	0.226767	-0.00428779		0.0279511	FALSE	FALSE	FALSE	QqWLF2	0.0472782	0.927737	292487	Diabetic Retinopathy	TRUE	reported	2	0.0467216	1.6142e-06	4399	genus.unknowngenus.id.1868	TRUE	reported	LmoKWJ	2	TRUE	0.005329	4399	2.81217e-08	292487	TRUE	1.57383e-06	23.5571
rs1032598	G	A	G	A	-0.0886426	0.038148		0.16689	FALSE	FALSE	FALSE	at8eqI	0.0207907	0.0665258	292487	Diabetic Retinopathy	TRUE	reported	1	0.0189039	4.07584e-06	7944	genus.unknowngenus.id.2041	TRUE	reported	vqv2xW	2	TRUE	0.00276089	7944	1.15106e-05	292487	TRUE	1.51852e-05	21.9877
rs11941716	A	G	A	G	0.101243	-0.0460736		0.152879	FALSE	FALSE	FALSE	at8eqI	0.0217496	0.0341437	292487	Diabetic Retinopathy	TRUE	reported	4	0.0224414	9.0663e-06	7473	genus.unknowngenus.id.2041	TRUE	reported	vqv2xW	2	TRUE	0.00271688	7473	1.53423e-05	292487	TRUE	3.81687e-05	20.3531
rs16843660	A	G	A	G	0.234697	-0.0907081		0.0321392	FALSE	FALSE	FALSE	at8eqI	0.0437086	0.0379595	292487	Diabetic Retinopathy	TRUE	reported	2	0.04907	1.75342e-06	3958	genus.unknowngenus.id.2041	TRUE	reported	vqv2xW	2	TRUE	0.00574942	3958	1.47248e-05	292487	TRUE	6.60545e-06	22.8762
rs1962916	A	G	A	G	0.0737876	-0.00191462		0.400451	FALSE	FALSE	FALSE	at8eqI	0.0160161	0.904845	292487	Diabetic Retinopathy	TRUE	reported	8	0.0162232	6.13846e-06	7941	genus.unknowngenus.id.2041	TRUE	reported	vqv2xW	2	TRUE	0.00259896	7941	4.88594e-08	292487	TRUE	7.96443e-06	20.6869
rs2336448	T	C	T	C	0.0773742	0.0195649		0.481671	FALSE	FALSE	FALSE	at8eqI	0.0154918	0.206616	292487	Diabetic Retinopathy	TRUE	reported	12	0.0160883	1.42898e-06	7943	genus.unknowngenus.id.2041	TRUE	reported	vqv2xW	2	TRUE	0.00290424	7943	5.45313e-06	292487	TRUE	5.69394e-06	23.1297
rs249459	A	G	A	G	0.0737341	-0.0147573		0.347334	FALSE	FALSE	FALSE	at8eqI	0.0163343	0.366285	292487	Diabetic Retinopathy	TRUE	reported	5	0.0165018	8.1231e-06	7943	genus.unknowngenus.id.2041	TRUE	reported	vqv2xW	2	TRUE	0.00250789	7943	2.79067e-06	292487	TRUE	2.04604e-05	19.9652
rs2651663	A	G	A	G	-0.0762556	0.038397		0.389246	FALSE	FALSE	FALSE	at8eqI	0.0159704	0.0162054	292487	Diabetic Retinopathy	TRUE	reported	12	0.0168635	5.64147e-06	7939	genus.unknowngenus.id.2041	TRUE	reported	vqv2xW	2	TRUE	0.00256964	7939	1.97629e-05	292487	TRUE	4.72478e-05	20.4478
rs35703006	G	T	G	T	0.0926669	-0.0405422		0.245183	FALSE	FALSE	FALSE	at8eqI	0.0180451	0.0246581	292487	Diabetic Retinopathy	TRUE	reported	8	0.0190779	9.00771e-07	7940	genus.unknowngenus.id.2041	TRUE	reported	vqv2xW	2	TRUE	0.00296339	7940	1.72578e-05	292487	TRUE	9.65106e-06	23.5933
rs553072	G	A	G	A	0.109193	-0.0287277		0.188133	FALSE	FALSE	FALSE	at8eqI	0.0199543	0.149958	292487	Diabetic Retinopathy	TRUE	reported	6	0.0230198	3.69096e-06	7768	genus.unknowngenus.id.2041	TRUE	reported	vqv2xW	2	TRUE	0.00288893	7768	7.08634e-06	292487	TRUE	8.68169e-06	22.5005
rs6514318	T	C	T	C	0.128198	-0.0759989		0.0483121	FALSE	FALSE	FALSE	at8eqI	0.0361055	0.0352988	292487	Diabetic Retinopathy	TRUE	reported	20	0.0281765	5.3768e-06	7352	genus.unknowngenus.id.2041	TRUE	reported	vqv2xW	2	TRUE	0.00280852	7352	1.51481e-05	292487	TRUE	3.15814e-05	20.7008
rs7187855	A	C	A	C	0.199941	-0.0447494		0.0459032	FALSE	FALSE	FALSE	at8eqI	0.0373042	0.230302	292487	Diabetic Retinopathy	TRUE	reported	16	0.0418308	2.20601e-06	5059	genus.unknowngenus.id.2041	TRUE	reported	vqv2xW	2	TRUE	0.00449741	5059	4.91987e-06	292487	TRUE	4.68146e-06	22.8462
rs921383	G	A	G	A	0.0723153	0.0154614		0.615754	FALSE	FALSE	FALSE	at8eqI	0.015934	0.331876	292487	Diabetic Retinopathy	TRUE	reported	11	0.0159706	7.72897e-06	7944	genus.unknowngenus.id.2041	TRUE	reported	vqv2xW	2	TRUE	0.00257494	7944	3.21916e-06	292487	TRUE	1.64872e-05	20.503
rs10517600	T	G	T	G	0.0626993	0.00907214		0.620434	FALSE	FALSE	FALSE	aBVYYf	0.0159569	0.569668	292487	Diabetic Retinopathy	TRUE	reported	4	0.0139364	6.82768e-06	10512	family.ClostridialesvadinBB60group.id.11286	TRUE	reported	bsujC1	2	TRUE	0.00192214	10512	1.10514e-06	292487	TRUE	1.61249e-05	20.2406
rs10904722	C	T	C	T	-0.0672314	-0.00341659		0.238313	FALSE	FALSE	FALSE	aBVYYf	0.0182185	0.851242	292487	Diabetic Retinopathy	TRUE	reported	10	0.0147123	5.04837e-06	10512	family.ClostridialesvadinBB60group.id.11286	TRUE	reported	bsujC1	2	TRUE	0.00198297	10512	1.20242e-07	292487	TRUE	8.46155e-06	20.8825
rs118104867	C	T	C	T	0.214464	0.0207441		0.0695063	FALSE	FALSE	FALSE	aBVYYf	0.0305571	0.497225	292487	Diabetic Retinopathy	TRUE	reported	8	0.0455098	3.43598e-06	4095	family.ClostridialesvadinBB60group.id.11286	TRUE	reported	bsujC1	2	TRUE	0.00539644	4095	1.57565e-06	292487	TRUE	4.32079e-06	22.2075
rs13409132	A	G	A	G	-0.165419	0.00776208		0.0358751	FALSE	FALSE	FALSE	aBVYYf	0.041542	0.851779	292487	Diabetic Retinopathy	TRUE	reported	2	0.0352154	4.37231e-06	5913	family.ClostridialesvadinBB60group.id.11286	TRUE	reported	bsujC1	2	TRUE	0.00371898	5913	1.19365e-07	292487	TRUE	3.81884e-06	22.0649
rs17121075	G	A	G	A	0.0769254	0.00962311		0.214745	FALSE	FALSE	FALSE	aBVYYf	0.0188847	0.610351	292487	Diabetic Retinopathy	TRUE	reported	14	0.0172234	7.91417e-06	10512	family.ClostridialesvadinBB60group.id.11286	TRUE	reported	bsujC1	2	TRUE	0.00189443	10512	8.87783e-07	292487	TRUE	1.77303e-05	19.9482
rs2191834	G	T	G	T	0.0746375	0.0113654		0.239637	FALSE	FALSE	FALSE	aBVYYf	0.0181687	0.531612	292487	Diabetic Retinopathy	TRUE	reported	2	0.0159136	2.50195e-06	10511	family.ClostridialesvadinBB60group.id.11286	TRUE	reported	bsujC1	2	TRUE	0.00208885	10511	1.33788e-06	292487	TRUE	7.12899e-06	21.9977
rs28691777	C	T	C	T	0.137134	0.0593524		0.0430743	FALSE	FALSE	FALSE	aBVYYf	0.038044	0.118737	292487	Diabetic Retinopathy	TRUE	reported	17	0.0266996	6.95697e-07	10199	family.ClostridialesvadinBB60group.id.11286	TRUE	reported	bsujC1	2	TRUE	0.00258038	10199	8.32141e-06	292487	TRUE	1.93437e-06	26.3802
rs34088226	A	G	A	G	-0.117807	-0.0132754		0.0590281	FALSE	FALSE	FALSE	aBVYYf	0.0331256	0.688597	292487	Diabetic Retinopathy	TRUE	reported	5	0.026924	7.66216e-06	9716	family.ClostridialesvadinBB60group.id.11286	TRUE	reported	bsujC1	2	TRUE	0.00196703	9716	5.49116e-07	292487	TRUE	2.32481e-05	19.1454
rs55682560	C	T	C	T	-0.131519	0.0153556		0.0780217	FALSE	FALSE	FALSE	aBVYYf	0.0289542	0.595876	292487	Diabetic Retinopathy	TRUE	reported	15	0.0261319	4.97034e-07	9183	family.ClostridialesvadinBB60group.id.11286	TRUE	reported	bsujC1	2	TRUE	0.00275139	9183	9.61627e-07	292487	TRUE	1.16983e-06	25.3302
rs6588624	G	A	G	A	-0.0662317	-0.0288036		0.517672	FALSE	FALSE	FALSE	aBVYYf	0.0155143	0.0633709	292487	Diabetic Retinopathy	TRUE	reported	1	0.0138147	1.79287e-06	10512	family.ClostridialesvadinBB60group.id.11286	TRUE	reported	bsujC1	2	TRUE	0.00218223	10512	1.17848e-05	292487	TRUE	1.28452e-05	22.9853
rs66714985	A	C	A	C	0.116908	0.0502419		0.101207	FALSE	FALSE	FALSE	aBVYYf	0.0255021	0.0488259	292487	Diabetic Retinopathy	TRUE	reported	8	0.0252447	4.85334e-06	10512	family.ClostridialesvadinBB60group.id.11286	TRUE	reported	bsujC1	2	TRUE	0.00203638	10512	1.327e-05	292487	TRUE	2.89846e-05	21.446
rs6755871	C	G	C	G	-0.0613825	-0.0101554		0.485553	FALSE	TRUE	TRUE	aBVYYf	0.0155065	0.512525	292487	Diabetic Retinopathy	TRUE	reported	2	0.0138976	9.33059e-06	10500	family.ClostridialesvadinBB60group.id.11286	TRUE	reported	bsujC1	2	FALSE	0.0018548	10500	1.46643e-06	292487	TRUE	2.4852e-05	19.5079
rs7226487	A	G	A	G	-0.0643682	-0.0184078		0.452637	FALSE	FALSE	FALSE	aBVYYf	0.015482	0.234449	292487	Diabetic Retinopathy	TRUE	reported	18	0.0138701	3.58282e-06	10505	family.ClostridialesvadinBB60group.id.11286	TRUE	reported	bsujC1	2	TRUE	0.00204634	10505	4.8333e-06	292487	TRUE	1.44766e-05	21.5368
rs7538034	T	G	T	G	-0.078598	-0.0267439		0.162755	FALSE	FALSE	FALSE	aBVYYf	0.0210676	0.204287	292487	Diabetic Retinopathy	TRUE	reported	1	0.0165982	2.36706e-06	10420	family.ClostridialesvadinBB60group.id.11286	TRUE	reported	bsujC1	2	TRUE	0.00214774	10420	5.50951e-06	292487	TRUE	1.00599e-05	22.4233
rs7725895	A	G	A	G	-0.116224	-0.011386		0.120392	FALSE	FALSE	FALSE	aBVYYf	0.0237907	0.632231	292487	Diabetic Retinopathy	TRUE	reported	5	0.0240367	3.94356e-06	10512	family.ClostridialesvadinBB60group.id.11286	TRUE	reported	bsujC1	2	TRUE	0.00221958	10512	7.83112e-07	292487	TRUE	3.16902e-06	23.3797
rs989682	A	G	A	G	0.070194	0.0055768		0.229547	FALSE	FALSE	FALSE	aBVYYf	0.0183652	0.761386	292487	Diabetic Retinopathy	TRUE	reported	3	0.0155364	6.8471e-06	10129	family.ClostridialesvadinBB60group.id.11286	TRUE	reported	bsujC1	2	TRUE	0.00201161	10129	3.15265e-07	292487	TRUE	1.16232e-05	20.4126
rs9979874	G	C	G	C	-0.0738925	-0.00381624		0.327252	FALSE	TRUE	TRUE	aBVYYf	0.0165246	0.817359	292487	Diabetic Retinopathy	TRUE	reported	21	0.0150911	1.05271e-06	10506	family.ClostridialesvadinBB60group.id.11286	TRUE	reported	bsujC1	2	FALSE	0.00227725	10506	1.8235e-07	292487	TRUE	1.88159e-06	23.9749
rs11146701	A	G	A	G	0.0473596	0.0182136		0.340994	FALSE	FALSE	FALSE	G2uw68	0.0163114	0.264159	292487	Diabetic Retinopathy	TRUE	reported	10	0.010541	7.08228e-06	18220	class.Bacteroidia.id.912	TRUE	reported	k3vcrb	2	TRUE	0.0011068	18220	4.26289e-06	292487	TRUE	4.35315e-05	20.1861
rs13291169	C	G	C	G	0.0689676	-0.00297067		0.141846	FALSE	TRUE	TRUE	G2uw68	0.0223215	0.894126	292487	Diabetic Retinopathy	TRUE	reported	9	0.0148765	3.74579e-06	17513	class.Bacteroidia.id.912	TRUE	reported	k3vcrb	2	FALSE	0.00122587	17513	6.05562e-08	292487	TRUE	7.80393e-06	21.4926
rs17343978	A	C	A	C	-0.0552057	0.0067768		0.204375	FALSE	FALSE	FALSE	G2uw68	0.0192236	0.724444	292487	Diabetic Retinopathy	TRUE	reported	22	0.0120278	8.35928e-06	18334	class.Bacteroidia.id.912	TRUE	reported	k3vcrb	2	TRUE	0.00114786	18334	4.2489e-07	292487	TRUE	1.26622e-05	21.0668
rs2032750	T	C	T	C	-0.0508393	-0.00666143		0.460581	FALSE	FALSE	FALSE	G2uw68	0.0155723	0.668815	292487	Diabetic Retinopathy	TRUE	reported	2	0.0106807	1.91509e-06	17853	class.Bacteroidia.id.912	TRUE	reported	k3vcrb	2	TRUE	0.0012676	17853	6.25641e-07	292487	TRUE	6.26368e-06	22.6567
rs4916508	G	A	G	A	-0.0466729	-0.0239768		0.425538	FALSE	FALSE	FALSE	G2uw68	0.0156424	0.125322	292487	Diabetic Retinopathy	TRUE	reported	3	0.0105312	8.47116e-06	18324	class.Bacteroidia.id.912	TRUE	reported	k3vcrb	2	TRUE	0.00107086	18324	8.03283e-06	292487	TRUE	8.62938e-05	19.6413
rs55773148	G	A	G	A	-0.121514	-0.0334065		0.0532225	FALSE	FALSE	FALSE	G2uw68	0.0341751	0.328317	292487	Diabetic Retinopathy	TRUE	reported	13	0.0236759	3.89585e-07	11349	class.Bacteroidia.id.912	TRUE	reported	k3vcrb	2	TRUE	0.00231605	11349	3.26691e-06	292487	TRUE	1.26888e-06	26.3413
rs62531359	T	G	T	G	0.0655728	-0.0023607		0.182007	FALSE	FALSE	FALSE	G2uw68	0.0202144	0.907032	292487	Diabetic Retinopathy	TRUE	reported	8	0.0149891	9.08665e-06	18320	class.Bacteroidia.id.912	TRUE	reported	k3vcrb	2	TRUE	0.00104368	18320	4.6629e-08	292487	TRUE	2.5018e-05	19.1381
rs62575403	C	T	C	T	0.140055	0.0190841		0.0425546	FALSE	FALSE	FALSE	G2uw68	0.0383862	0.619076	292487	Diabetic Retinopathy	TRUE	reported	9	0.0311128	7.06129e-06	9668	class.Bacteroidia.id.912	TRUE	reported	k3vcrb	2	TRUE	0.002092	9668	8.45063e-07	292487	TRUE	1.43627e-05	20.2636
rs72706335	T	C	T	C	-0.22241	-0.0984951		0.0248227	FALSE	FALSE	FALSE	G2uw68	0.049974	0.0487326	292487	Diabetic Retinopathy	TRUE	reported	1	0.0493458	7.65519e-06	3819	class.Bacteroidia.id.912	TRUE	reported	k3vcrb	2	TRUE	0.00529395	3819	1.3281e-05	292487	TRUE	2.13933e-05	20.3145
rs73975615	G	A	G	A	-0.207018	-0.0409924		0.00741264	FALSE	FALSE	FALSE	G2uw68	0.0914168	0.653856	292487	Diabetic Retinopathy	TRUE	reported	17	0.0442633	1.21616e-06	3350	class.Bacteroidia.id.912	TRUE	reported	k3vcrb	2	TRUE	0.00649103	3350	6.87465e-07	292487	TRUE	4.28641e-06	21.874
rs7546249	T	A	T	A	-0.0567113	-0.0109241		0.293913	FALSE	TRUE	TRUE	G2uw68	0.0169807	0.520015	292487	Diabetic Retinopathy	TRUE	reported	1	0.0118386	1.54814e-06	18333	class.Bacteroidia.id.912	TRUE	reported	k3vcrb	2	FALSE	0.00125029	18333	1.415e-06	292487	TRUE	7.1341e-06	22.9477
rs7631304	G	A	G	A	-0.0645771	-0.0010271		0.147376	FALSE	FALSE	FALSE	G2uw68	0.0219308	0.962646	292487	Diabetic Retinopathy	TRUE	reported	3	0.0132957	8.36781e-07	18334	class.Bacteroidia.id.912	TRUE	reported	k3vcrb	2	TRUE	0.00128518	18334	7.49916e-09	292487	TRUE	2.61362e-06	23.5902
rs79585701	A	C	A	C	0.0646823	0.0413839		0.14108	FALSE	FALSE	FALSE	G2uw68	0.0222253	0.0626008	292487	Diabetic Retinopathy	TRUE	reported	8	0.0149628	9.98589e-06	18334	class.Bacteroidia.id.912	TRUE	reported	k3vcrb	2	TRUE	0.00101834	18334	1.18538e-05	292487	TRUE	0.000183702	18.6872
rs929878	C	T	C	T	-0.0548532	-0.000511791		0.212552	FALSE	FALSE	FALSE	G2uw68	0.0189008	0.978398	292487	Diabetic Retinopathy	TRUE	reported	16	0.012153	4.73377e-06	18334	class.Bacteroidia.id.912	TRUE	reported	k3vcrb	2	TRUE	0.00111006	18334	2.50681e-09	292487	TRUE	1.23711e-05	20.3723
rs114873521	C	T	C	T	-0.130067	-0.0436975		0.0723899	FALSE	FALSE	FALSE	ol5rLG	0.0284887	0.125066	323912	Retinal Detachments & Breaks	TRUE	reported	5	0.0294087	7.12522e-06	9156	genus.Flavonifractor.id.2059	TRUE	reported	39BiJj	2	TRUE	0.00213227	9156	7.26341e-06	323912	TRUE	4.03495e-05	19.5605
rs11642826	G	C	G	C	0.14686	0.00910636		0.0922368	FALSE	TRUE	TRUE	ol5rLG	0.0253749	0.719691	323912	Retinal Detachments & Breaks	TRUE	reported	16	0.0325191	6.64895e-06	8151	genus.Flavonifractor.id.2059	TRUE	reported	39BiJj	2	FALSE	0.00249657	8151	3.97609e-07	323912	TRUE	1.07243e-05	20.3954
rs11811696	T	C	T	C	-0.116063	-0.00565722		0.0817742	FALSE	FALSE	FALSE	ol5rLG	0.0266942	0.832164	323912	Retinal Detachments & Breaks	TRUE	reported	1	0.0241012	2.07346e-06	10221	genus.Flavonifractor.id.2059	TRUE	reported	39BiJj	2	TRUE	0.00226421	10221	1.38659e-07	323912	TRUE	2.57176e-06	23.1904
rs12030302	A	G	A	G	-0.0692276	0.00265997		0.471497	FALSE	FALSE	FALSE	ol5rLG	0.0146455	0.855878	323912	Retinal Detachments & Breaks	TRUE	reported	1	0.0137467	5.6084e-07	10805	genus.Flavonifractor.id.2059	TRUE	reported	39BiJj	2	TRUE	0.00234207	10805	1.01841e-07	323912	TRUE	8.68887e-07	25.3607
rs12038887	C	G	C	G	0.0942719	-0.00164093		0.135333	FALSE	TRUE	TRUE	ol5rLG	0.0215705	0.939361	323912	Retinal Detachments & Breaks	TRUE	reported	1	0.0211646	9.37203e-06	10583	genus.Flavonifractor.id.2059	TRUE	reported	39BiJj	2	FALSE	0.00187156	10583	1.78663e-08	323912	TRUE	1.25327e-05	19.8401
rs34066017	A	G	A	G	0.0764294	0.0317289		0.205648	FALSE	FALSE	FALSE	ol5rLG	0.0181072	0.0797242	323912	Retinal Detachments & Breaks	TRUE	reported	11	0.0159789	1.52086e-06	10705	genus.Flavonifractor.id.2059	TRUE	reported	39BiJj	2	TRUE	0.00213301	10705	9.47936e-06	323912	TRUE	1.12958e-05	22.8784
rs6761463	G	C	G	C	-0.083392	0.00619178		0.136464	FALSE	TRUE	TRUE	ol5rLG	0.021315	0.771442	323912	Retinal Detachments & Breaks	TRUE	reported	2	0.0184596	8.10902e-06	10805	genus.Flavonifractor.id.2059	TRUE	reported	39BiJj	2	FALSE	0.00188555	10805	2.60517e-07	323912	TRUE	1.13219e-05	20.4081
rs806808	T	C	T	C	0.0667272	0.0216716		0.440724	FALSE	FALSE	FALSE	ol5rLG	0.0147804	0.142583	323912	Retinal Detachments & Breaks	TRUE	reported	10	0.0136557	1.17972e-06	10801	genus.Flavonifractor.id.2059	TRUE	reported	39BiJj	2	TRUE	0.00220614	10801	6.63716e-06	323912	TRUE	5.58374e-06	23.8767
rs10805326	G	A	G	A	0.0775151	0.0163323		0.292605	FALSE	FALSE	FALSE	dU15OP	0.0160807	0.309797	323912	Retinal Detachments & Breaks	TRUE	reported	4	0.0139665	3.54544e-08	12303	genus.Intestinibacter.id.11345	TRUE	reported	HBSRC9	2	TRUE	0.00249789	12303	3.18463e-06	323912	TRUE	1.51391e-07	30.8034
rs11109097	C	T	C	T	0.0624272	0.00149011		0.489817	FALSE	FALSE	FALSE	dU15OP	0.0147257	0.919398	323912	Retinal Detachments & Breaks	TRUE	reported	12	0.0138539	5.49484e-06	11886	genus.Intestinibacter.id.11345	TRUE	reported	HBSRC9	2	TRUE	0.00170568	11886	3.16126e-08	323912	TRUE	1.05698e-05	20.305
rs118030283	G	A	G	A	-0.151829	0.0501456		0.0456891	FALSE	FALSE	FALSE	dU15OP	0.0349249	0.151056	323912	Retinal Detachments & Breaks	TRUE	reported	16	0.0324471	2.67439e-06	8830	genus.Intestinibacter.id.11345	TRUE	reported	HBSRC9	2	TRUE	0.00247411	8830	6.36456e-06	323912	TRUE	1.18264e-05	21.8956
rs16938435	T	C	T	C	-0.112189	-0.0305013		0.0969578	FALSE	FALSE	FALSE	dU15OP	0.0246499	0.215945	323912	Retinal Detachments & Breaks	TRUE	reported	9	0.0235439	1.80097e-06	12303	genus.Intestinibacter.id.11345	TRUE	reported	HBSRC9	2	TRUE	0.00184246	12303	4.72694e-06	323912	TRUE	9.04607e-06	22.706
rs2098844	C	T	C	T	-0.0575295	0.00152195		0.377966	FALSE	FALSE	FALSE	dU15OP	0.0151751	0.920112	323912	Retinal Detachments & Breaks	TRUE	reported	11	0.0128416	6.78879e-06	12291	genus.Intestinibacter.id.11345	TRUE	reported	HBSRC9	2	TRUE	0.0016305	12291	3.10537e-08	323912	TRUE	1.20453e-05	20.0699
rs2702387	A	G	A	G	0.0608559	-0.000928116		0.405844	FALSE	FALSE	FALSE	dU15OP	0.0148671	0.950222	323912	Retinal Detachments & Breaks	TRUE	reported	4	0.0132145	4.25994e-06	12291	genus.Intestinibacter.id.11345	TRUE	reported	HBSRC9	2	TRUE	0.0017228	12291	1.20317e-08	323912	TRUE	6.57942e-06	21.2081
rs4327025	G	A	G	A	-0.0810346	0.00239288		0.185449	FALSE	FALSE	FALSE	dU15OP	0.0187553	0.898478	323912	Retinal Detachments & Breaks	TRUE	reported	15	0.0154397	1.64326e-07	12303	genus.Intestinibacter.id.11345	TRUE	reported	HBSRC9	2	TRUE	0.00223436	12303	5.02539e-08	323912	TRUE	2.97487e-07	27.5464
rs447950	A	G	A	G	0.0628342	0.00884507		0.376631	FALSE	FALSE	FALSE	dU15OP	0.0151074	0.558226	323912	Retinal Detachments & Breaks	TRUE	reported	5	0.0136652	5.63911e-06	12303	genus.Intestinibacter.id.11345	TRUE	reported	HBSRC9	2	TRUE	0.00171582	12303	1.05827e-06	323912	TRUE	1.08374e-05	21.1426
rs478972	T	C	T	C	-0.142681	-0.0714363		0.091266	FALSE	FALSE	FALSE	dU15OP	0.0258292	0.00567989	323912	Retinal Detachments & Breaks	TRUE	reported	11	0.0297116	1.81991e-06	10333	genus.Intestinibacter.id.11345	TRUE	reported	HBSRC9	2	TRUE	0.00222725	10333	2.36146e-05	323912	TRUE	2.24315e-05	23.0611
rs6062862	A	G	A	G	0.0924508	0.0537065		0.082319	FALSE	FALSE	FALSE	dU15OP	0.0265692	0.0432404	323912	Retinal Detachments & Breaks	TRUE	reported	20	0.0204658	6.67984e-06	12189	genus.Intestinibacter.id.11345	TRUE	reported	HBSRC9	2	TRUE	0.00167163	12189	1.26144e-05	323912	TRUE	5.15775e-05	20.4063
rs62430350	T	C	T	C	0.151096	0.0158604		0.0370755	FALSE	FALSE	FALSE	dU15OP	0.0386331	0.681411	323912	Retinal Detachments & Breaks	TRUE	reported	6	0.0351476	6.84229e-06	7650	genus.Intestinibacter.id.11345	TRUE	reported	HBSRC9	2	TRUE	0.00241055	7650	5.20337e-07	323912	TRUE	2.85554e-05	18.4805
rs68093214	C	T	C	T	0.0662258	0.0267055		0.240796	FALSE	FALSE	FALSE	dU15OP	0.0170633	0.117564	323912	Retinal Detachments & Breaks	TRUE	reported	3	0.0149877	9.25769e-06	11886	genus.Intestinibacter.id.11345	TRUE	reported	HBSRC9	2	TRUE	0.00164024	11886	7.56219e-06	323912	TRUE	5.25494e-05	19.5246
rs6875660	C	T	C	T	0.0890455	-0.0131886		0.0608056	FALSE	FALSE	FALSE	dU15OP	0.0305416	0.665869	323912	Retinal Detachments & Breaks	TRUE	reported	5	0.0193905	3.05781e-06	12293	genus.Intestinibacter.id.11345	TRUE	reported	HBSRC9	2	TRUE	0.00171283	12293	5.75691e-07	323912	TRUE	9.71286e-06	21.0885
rs893394	G	A	G	A	0.0583322	0.0181889		0.453661	FALSE	FALSE	FALSE	dU15OP	0.0148558	0.220814	323912	Retinal Detachments & Breaks	TRUE	reported	2	0.0130729	7.85038e-06	11886	genus.Intestinibacter.id.11345	TRUE	reported	HBSRC9	2	TRUE	0.00167255	11886	4.62801e-06	323912	TRUE	3.31514e-05	19.9099
rs9348442	C	T	C	T	0.099082	0.0346514		0.125764	FALSE	FALSE	FALSE	dU15OP	0.022133	0.117442	323912	Retinal Detachments & Breaks	TRUE	reported	6	0.0221625	6.25936e-06	12303	genus.Intestinibacter.id.11345	TRUE	reported	HBSRC9	2	TRUE	0.0016222	12303	7.56717e-06	323912	TRUE	4.36348e-05	19.9871
rs113048721	C	G	C	G	0.0600735	0.0166441		0.150758	FALSE	TRUE	TRUE	gHiRqX	0.0205069	0.417002	323912	Retinal Detachments & Breaks	TRUE	reported	9	0.0132737	4.10352e-06	16719	genus.Ruminiclostridium9.id.11357	TRUE	reported	sk44K9	2	FALSE	0.00122374	16719	2.03374e-06	323912	TRUE	2.31145e-05	20.4823
rs12040548	G	T	G	T	0.0570422	0.0190932		0.271636	FALSE	FALSE	FALSE	gHiRqX	0.0164091	0.244595	323912	Retinal Detachments & Breaks	TRUE	reported	1	0.0122359	3.14872e-06	16721	genus.Ruminiclostridium9.id.11357	TRUE	reported	sk44K9	2	TRUE	0.00129821	16721	4.17986e-06	323912	TRUE	1.80995e-05	21.733
rs12419854	T	A	T	A	-0.0727975	0.0230497		0.271246	FALSE	TRUE	TRUE	gHiRqX	0.0165742	0.164318	323912	Retinal Detachments & Breaks	TRUE	reported	11	0.0155594	3.17992e-06	16027	genus.Ruminiclostridium9.id.11357	TRUE	reported	sk44K9	2	FALSE	0.00136413	16027	5.97088e-06	323912	TRUE	2.00846e-05	21.89
rs13033315	T	A	T	A	0.0511195	-0.00849705		0.320522	FALSE	TRUE	TRUE	gHiRqX	0.0156455	0.587062	323912	Retinal Detachments & Breaks	TRUE	reported	2	0.0111418	5.68052e-06	16724	genus.Ruminiclostridium9.id.11357	TRUE	reported	sk44K9	2	FALSE	0.00125727	16724	9.10611e-07	323912	TRUE	1.34494e-05	21.0506
rs57665991	C	G	C	G	-0.0641507	-0.000994783		0.248775	FALSE	TRUE	TRUE	gHiRqX	0.0169608	0.953229	323912	Retinal Detachments & Breaks	TRUE	reported	3	0.0123339	2.07274e-07	16725	genus.Ruminiclostridium9.id.11357	TRUE	reported	sk44K9	2	FALSE	0.00161506	16725	1.06204e-08	323912	TRUE	4.25011e-07	27.0523
rs6082461	A	C	A	C	0.0586425	0.00484289		0.204891	FALSE	FALSE	FALSE	gHiRqX	0.0180956	0.788985	323912	Retinal Detachments & Breaks	TRUE	reported	20	0.0131004	4.86594e-06	16650	genus.Ruminiclostridium9.id.11357	TRUE	reported	sk44K9	2	TRUE	0.00120218	16650	2.21125e-07	323912	TRUE	1.66658e-05	20.0381
rs7137760	C	T	C	T	0.050797	0.033278		0.461717	FALSE	FALSE	FALSE	gHiRqX	0.0146864	0.0234569	323912	Retinal Detachments & Breaks	TRUE	reported	12	0.0112182	7.06911e-06	16722	genus.Ruminiclostridium9.id.11357	TRUE	reported	sk44K9	2	TRUE	0.00122478	16722	1.58508e-05	323912	TRUE	9.13395e-05	20.5035
rs73592673	A	T	A	T	-0.081629	-0.0456024		0.133129	FALSE	TRUE	TRUE	gHiRqX	0.0217851	0.0363245	323912	Retinal Detachments & Breaks	TRUE	reported	6	0.0169515	2.13971e-06	15493	genus.Ruminiclostridium9.id.11357	TRUE	reported	sk44K9	2	FALSE	0.00149467	15493	1.35278e-05	323912	TRUE	2.08336e-05	23.1886
rs74303178	T	C	T	C	0.0532742	-0.00523578		0.316024	FALSE	FALSE	FALSE	gHiRqX	0.0157243	0.739154	323912	Retinal Detachments & Breaks	TRUE	reported	8	0.0119274	7.91566e-06	16706	genus.Ruminiclostridium9.id.11357	TRUE	reported	sk44K9	2	TRUE	0.0011929	16706	3.42291e-07	323912	TRUE	1.86117e-05	19.9501
rs78191726	T	C	T	C	0.0944998	0.0297451		0.0725926	FALSE	FALSE	FALSE	gHiRqX	0.0283064	0.293338	323912	Retinal Detachments & Breaks	TRUE	reported	6	0.0210206	7.58287e-06	16039	genus.Ruminiclostridium9.id.11357	TRUE	reported	sk44K9	2	TRUE	0.00125864	16039	3.40907e-06	323912	TRUE	3.19672e-05	20.2103
rs79082720	C	G	C	G	0.0928576	0.0146825		0.0491695	FALSE	TRUE	TRUE	gHiRqX	0.0339141	0.665065	323912	Retinal Detachments & Breaks	TRUE	reported	7	0.0204871	6.46935e-06	16094	genus.Ruminiclostridium9.id.11357	TRUE	reported	sk44K9	2	FALSE	0.00127499	16094	5.78648e-07	323912	TRUE	1.50013e-05	20.5434
rs918449	A	G	A	G	-0.0950908	-0.0298017		0.071766	FALSE	FALSE	FALSE	gHiRqX	0.0284886	0.295519	323912	Retinal Detachments & Breaks	TRUE	reported	19	0.0197177	2.55994e-06	16725	genus.Ruminiclostridium9.id.11357	TRUE	reported	sk44K9	2	TRUE	0.00138883	16725	3.37842e-06	323912	TRUE	7.83128e-06	23.2576
rs9522712	T	C	T	C	0.0699728	0.0154588		0.147468	FALSE	FALSE	FALSE	gHiRqX	0.0206984	0.455146	323912	Retinal Detachments & Breaks	TRUE	reported	13	0.0154939	4.65962e-06	16725	genus.Ruminiclostridium9.id.11357	TRUE	reported	sk44K9	2	TRUE	0.00121813	16725	1.72208e-06	323912	TRUE	2.26126e-05	20.3956
rs9809789	C	T	C	T	-0.0717454	-0.0189139		0.18364	FALSE	FALSE	FALSE	gHiRqX	0.0190239	0.320119	323912	Retinal Detachments & Breaks	TRUE	reported	3	0.0159673	8.71968e-06	16025	genus.Ruminiclostridium9.id.11357	TRUE	reported	sk44K9	2	TRUE	0.00125844	16025	3.05167e-06	323912	TRUE	3.05682e-05	20.1894
rs1032598	G	A	G	A	-0.0886426	0.0252327		0.166546	FALSE	FALSE	FALSE	zZkGvM	0.0195992	0.197943	323912	Retinal Detachments & Breaks	TRUE	reported	1	0.0189039	4.07584e-06	7944	genus.unknowngenus.id.2041	TRUE	reported	IjuvuR	2	TRUE	0.00276089	7944	5.1171e-06	323912	TRUE	9.37614e-06	21.9877
rs11941716	A	G	A	G	0.101243	0.00494826		0.152452	FALSE	FALSE	FALSE	zZkGvM	0.0205221	0.809464	323912	Retinal Detachments & Breaks	TRUE	reported	4	0.0224414	9.0663e-06	7473	genus.unknowngenus.id.2041	TRUE	reported	IjuvuR	2	TRUE	0.00271688	7473	1.79489e-07	323912	TRUE	9.78919e-06	20.3531
rs16843660	A	G	A	G	0.234697	-0.0954094		0.0320662	FALSE	FALSE	FALSE	zZkGvM	0.0413459	0.0210218	323912	Retinal Detachments & Breaks	TRUE	reported	2	0.04907	1.75342e-06	3958	genus.unknowngenus.id.2041	TRUE	reported	IjuvuR	2	TRUE	0.00574942	3958	1.64394e-05	323912	TRUE	6.94526e-06	22.8762
rs1962916	A	G	A	G	0.0737876	0.00716389		0.400597	FALSE	FALSE	FALSE	zZkGvM	0.015102	0.635239	323912	Retinal Detachments & Breaks	TRUE	reported	8	0.0162232	6.13846e-06	7941	genus.unknowngenus.id.2041	TRUE	reported	IjuvuR	2	TRUE	0.00259896	7941	6.94711e-07	323912	TRUE	9.96354e-06	20.6869
rs2336448	T	C	T	C	0.0773742	0.0169641		0.482834	FALSE	FALSE	FALSE	zZkGvM	0.0146031	0.245369	323912	Retinal Detachments & Breaks	TRUE	reported	12	0.0160883	1.42898e-06	7943	genus.unknowngenus.id.2041	TRUE	reported	IjuvuR	2	TRUE	0.00290424	7943	4.16625e-06	323912	TRUE	4.89678e-06	23.1297
rs249459	A	G	A	G	0.0737341	-0.0112627		0.347855	FALSE	FALSE	FALSE	zZkGvM	0.0153995	0.464555	323912	Retinal Detachments & Breaks	TRUE	reported	5	0.0165018	8.1231e-06	7943	genus.unknowngenus.id.2041	TRUE	reported	IjuvuR	2	TRUE	0.00250789	7943	1.65138e-06	323912	TRUE	1.71406e-05	19.9652
rs2651663	A	G	A	G	-0.0762556	0.0289129		0.389435	FALSE	FALSE	FALSE	zZkGvM	0.0150714	0.0550617	323912	Retinal Detachments & Breaks	TRUE	reported	12	0.0168635	5.64147e-06	7939	genus.unknowngenus.id.2041	TRUE	reported	IjuvuR	2	TRUE	0.00256964	7939	1.13618e-05	323912	TRUE	3.06391e-05	20.4478
rs35703006	G	T	G	T	0.0926669	-0.0204929		0.245366	FALSE	FALSE	FALSE	zZkGvM	0.0169428	0.226458	323912	Retinal Detachments & Breaks	TRUE	reported	8	0.0190779	9.00771e-07	7940	genus.unknowngenus.id.2041	TRUE	reported	IjuvuR	2	TRUE	0.00296339	7940	4.51658e-06	323912	TRUE	4.04375e-06	23.5933
rs553072	G	A	G	A	0.109193	-0.00914829		0.187768	FALSE	FALSE	FALSE	zZkGvM	0.0189319	0.628938	323912	Retinal Detachments & Breaks	TRUE	reported	6	0.0230198	3.69096e-06	7768	genus.unknowngenus.id.2041	TRUE	reported	IjuvuR	2	TRUE	0.00288893	7768	7.20886e-07	323912	TRUE	4.00521e-06	22.5005
rs6514318	T	C	T	C	0.128198	-0.000505517		0.0480847	FALSE	FALSE	FALSE	zZkGvM	0.0342077	0.988209	323912	Retinal Detachments & Breaks	TRUE	reported	20	0.0281765	5.3768e-06	7352	genus.unknowngenus.id.2041	TRUE	reported	IjuvuR	2	TRUE	0.00280852	7352	6.74217e-10	323912	TRUE	6.97533e-06	20.7008
rs7187855	A	C	A	C	0.199941	-0.0472844		0.0458343	FALSE	FALSE	FALSE	zZkGvM	0.0347488	0.173593	323912	Retinal Detachments & Breaks	TRUE	reported	16	0.0418308	2.20601e-06	5059	genus.unknowngenus.id.2041	TRUE	reported	IjuvuR	2	TRUE	0.00449741	5059	5.71649e-06	323912	TRUE	4.87346e-06	22.8462
rs921383	G	A	G	A	0.0723153	-0.0248094		0.61552	FALSE	FALSE	FALSE	zZkGvM	0.0150002	0.0981409	323912	Retinal Detachments & Breaks	TRUE	reported	11	0.0159706	7.72897e-06	7944	genus.unknowngenus.id.2041	TRUE	reported	IjuvuR	2	TRUE	0.00257494	7944	8.44521e-06	323912	TRUE	2.49264e-05	20.503
rs11597105	A	G	A	G	0.114673	-0.0497842		0.19599	FALSE	FALSE	FALSE	wEZpQO	0.0334339	0.136478	316953	Retinal Vascular Occlusion	TRUE	reported	10	0.0250653	6.94868e-06	6328	genus..Ruminococcusgnavusgroup.id.14376	TRUE	reported	pWLdpV	2	TRUE	0.00329771	6328	6.99542e-06	316953	TRUE	1.56837e-05	20.9303
rs11864644	T	C	T	C	-0.139804	0.0527252		0.116232	FALSE	FALSE	FALSE	wEZpQO	0.0416319	0.205348	316953	Retinal Vascular Occlusion	TRUE	reported	16	0.0318253	5.0088e-06	6241	genus..Ruminococcusgnavusgroup.id.14376	TRUE	reported	pWLdpV	2	TRUE	0.00308344	6241	5.06046e-06	316953	TRUE	3.02327e-05	19.2971
rs12136548	C	T	C	T	0.0901946	-0.0252704		0.286686	FALSE	FALSE	FALSE	wEZpQO	0.029348	0.389204	316953	Retinal Vascular Occlusion	TRUE	reported	1	0.0196476	3.09631e-06	6401	genus..Ruminococcusgnavusgroup.id.14376	TRUE	reported	pWLdpV	2	TRUE	0.00328249	6401	2.33924e-06	316953	TRUE	9.82405e-06	21.0738
rs12989336	G	A	G	A	-0.0846861	0.0338333		0.278188	FALSE	FALSE	FALSE	wEZpQO	0.0296589	0.253976	316953	Retinal Vascular Occlusion	TRUE	reported	2	0.0187936	7.11808e-06	6401	genus..Ruminococcusgnavusgroup.id.14376	TRUE	reported	pWLdpV	2	TRUE	0.00316312	6401	4.10568e-06	316953	TRUE	1.72239e-05	20.305
rs13163520	G	A	G	A	-0.127377	0.00552895		0.183901	FALSE	FALSE	FALSE	wEZpQO	0.0342449	0.871736	316953	Retinal Vascular Occlusion	TRUE	reported	5	0.0233883	5.61015e-08	6326	genus..Ruminococcusgnavusgroup.id.14376	TRUE	reported	pWLdpV	2	TRUE	0.00466835	6326	8.22435e-08	316953	TRUE	8.07424e-08	29.6611
rs2909242	C	A	C	A	-0.0909965	0.0164836		0.332135	FALSE	FALSE	FALSE	wEZpQO	0.0282183	0.559123	316953	Retinal Vascular Occlusion	TRUE	reported	8	0.018351	7.40957e-07	6401	genus..Ruminococcusgnavusgroup.id.14376	TRUE	reported	pWLdpV	2	TRUE	0.00382782	6401	1.07659e-06	316953	TRUE	1.40941e-06	24.5883
rs3124783	A	G	A	G	-0.11599	0.0927531		0.128993	FALSE	FALSE	FALSE	wEZpQO	0.0395913	0.0191417	316953	Retinal Vascular Occlusion	TRUE	reported	9	0.0249099	2.6652e-06	6401	genus..Ruminococcusgnavusgroup.id.14376	TRUE	reported	pWLdpV	2	TRUE	0.00337686	6401	1.73164e-05	316953	TRUE	1.88947e-05	21.6818
rs4388134	C	T	C	T	-0.0904997	-0.022129		0.27815	FALSE	FALSE	FALSE	wEZpQO	0.0297607	0.45714	316953	Retinal Vascular Occlusion	TRUE	reported	4	0.0203544	9.11637e-06	6399	genus..Ruminococcusgnavusgroup.id.14376	TRUE	reported	pWLdpV	2	TRUE	0.00308078	6399	1.74439e-06	316953	TRUE	1.7484e-05	19.7686
rs62167033	T	C	T	C	0.185289	-0.0361348		0.0409543	FALSE	FALSE	FALSE	wEZpQO	0.0671109	0.590279	316953	Retinal Vascular Occlusion	TRUE	reported	2	0.0396295	3.49529e-06	5194	genus..Ruminococcusgnavusgroup.id.14376	TRUE	reported	pWLdpV	2	TRUE	0.00419278	5194	9.14687e-07	316953	TRUE	4.97921e-06	21.8606
rs78399089	T	C	T	C	0.144445	-0.0595941		0.115517	FALSE	FALSE	FALSE	wEZpQO	0.0418893	0.154835	316953	Retinal Vascular Occlusion	TRUE	reported	3	0.0326618	6.62998e-06	5944	genus..Ruminococcusgnavusgroup.id.14376	TRUE	reported	pWLdpV	2	TRUE	0.00328069	5944	6.38565e-06	316953	TRUE	2.84132e-05	19.558
rs934940	A	C	A	C	-0.105045	0.0519875		0.134231	FALSE	FALSE	FALSE	wEZpQO	0.0390036	0.182568	316953	Retinal Vascular Occlusion	TRUE	reported	2	0.0229588	2.73705e-06	6309	genus..Ruminococcusgnavusgroup.id.14376	TRUE	reported	pWLdpV	2	TRUE	0.00330817	6309	5.60524e-06	316953	TRUE	1.41523e-05	20.9339
rs10150232	A	G	A	G	0.0567088	-0.0578118		0.199988	FALSE	FALSE	FALSE	lK67Bx	0.0332644	0.0822205	316953	Retinal Vascular Occlusion	TRUE	reported	14	0.0124877	6.67667e-06	16117	genus.Anaerotruncus.id.2054	TRUE	reported	5ndWYL	2	TRUE	0.00127806	16117	9.52966e-06	316953	TRUE	5.19666e-05	20.6222
rs11018566	A	G	A	G	-0.156465	0.0275083		0.053216	FALSE	FALSE	FALSE	lK67Bx	0.0594501	0.64357	316953	Retinal Vascular Occlusion	TRUE	reported	11	0.0366032	6.13709e-06	6278	genus.Anaerotruncus.id.2054	TRUE	reported	5ndWYL	2	TRUE	0.00290303	6278	6.75507e-07	316953	TRUE	3.09893e-05	18.2724
rs115414803	A	C	A	C	-0.144356	0.0641394		0.0624379	FALSE	FALSE	FALSE	lK67Bx	0.0551606	0.24492	316953	Retinal Vascular Occlusion	TRUE	reported	4	0.0317524	6.83473e-06	9273	genus.Anaerotruncus.id.2054	TRUE	reported	5ndWYL	2	TRUE	0.00222445	9273	4.26577e-06	316953	TRUE	1.84122e-05	20.6688
rs12056802	C	G	C	G	0.0774194	0.00555797		0.127574	FALSE	TRUE	TRUE	lK67Bx	0.0399529	0.889361	316953	Retinal Vascular Occlusion	TRUE	reported	8	0.0177178	6.12679e-06	16010	genus.Anaerotruncus.id.2054	TRUE	reported	5ndWYL	2	FALSE	0.00119131	16010	6.10581e-08	316953	TRUE	2.31856e-05	19.0933
rs1272208	G	T	G	T	-0.0611743	0.0302698		0.238279	FALSE	FALSE	FALSE	lK67Bx	0.0312099	0.332108	316953	Retinal Vascular Occlusion	TRUE	reported	9	0.0129831	4.27982e-06	16117	genus.Anaerotruncus.id.2054	TRUE	reported	5ndWYL	2	TRUE	0.0013758	16117	2.96784e-06	316953	TRUE	1.17635e-05	22.2015
rs1431492	C	T	C	T	-0.0654996	0.0186284		0.157043	FALSE	FALSE	FALSE	lK67Bx	0.0365758	0.610536	316953	Retinal Vascular Occlusion	TRUE	reported	3	0.0146188	7.35565e-06	16560	genus.Anaerotruncus.id.2054	TRUE	reported	5ndWYL	2	TRUE	0.00121093	16560	8.1841e-07	316953	TRUE	2.10571e-05	20.0749
rs17734739	T	C	T	C	0.0660052	-0.00429518		0.140311	FALSE	FALSE	FALSE	lK67Bx	0.03828	0.910662	316953	Retinal Vascular Occlusion	TRUE	reported	2	0.014908	7.42772e-06	15927	genus.Anaerotruncus.id.2054	TRUE	reported	5ndWYL	2	TRUE	0.00122943	15927	3.97216e-08	316953	TRUE	1.74904e-05	19.6027
rs2704155	T	A	C	A	-0.106235	-0.0115024		0.959695	TRUE	TRUE	TRUE	lK67Bx	0.0674002	0.864493	316953	Retinal Vascular Occlusion	TRUE	reported	11	0.0234815	5.4183e-06	12419	genus.Anaerotruncus.id.2054	TRUE	reported	5ndWYL	2	FALSE	0.0016457	12419	9.18888e-08	316953	TRUE	1.06483e-05	20.4683
rs34449434	A	C	A	C	-0.0497004	0.0316173		0.393886	FALSE	FALSE	FALSE	lK67Bx	0.0277564	0.254662	316953	Retinal Vascular Occlusion	TRUE	reported	12	0.0113402	9.85065e-06	16117	genus.Anaerotruncus.id.2054	TRUE	reported	5ndWYL	2	TRUE	0.0011905	16117	4.09383e-06	316953	TRUE	5.72667e-05	19.2078
rs4669806	G	T	G	T	0.0576389	0.0346157		0.21307	FALSE	FALSE	FALSE	lK67Bx	0.0323964	0.285293	316953	Retinal Vascular Occlusion	TRUE	reported	2	0.0122994	2.4206e-06	16566	genus.Anaerotruncus.id.2054	TRUE	reported	5ndWYL	2	TRUE	0.00132411	16566	3.60213e-06	316953	TRUE	1.49648e-05	21.9616
rs6494922	A	G	A	G	0.0903106	0.00682681		0.0542782	FALSE	FALSE	FALSE	lK67Bx	0.0582951	0.906775	316953	Retinal Vascular Occlusion	TRUE	reported	15	0.0202257	6.62362e-06	16067	genus.Anaerotruncus.id.2054	TRUE	reported	5ndWYL	2	TRUE	0.00123952	16067	4.32693e-08	316953	TRUE	1.49536e-05	19.9376
rs6563550	T	C	T	C	0.0877135	-0.034376		0.0777248	FALSE	FALSE	FALSE	lK67Bx	0.0494305	0.486778	316953	Retinal Vascular Occlusion	TRUE	reported	13	0.0176745	2.34517e-07	16566	genus.Anaerotruncus.id.2054	TRUE	reported	5ndWYL	2	TRUE	0.00148467	16566	1.52591e-06	316953	TRUE	2.84646e-06	24.6286
rs7155595	C	A	C	A	0.0539336	-0.0030704		0.301997	FALSE	FALSE	FALSE	lK67Bx	0.0289604	0.915566	316953	Retinal Vascular Occlusion	TRUE	reported	14	0.0118903	7.54982e-06	16553	genus.Anaerotruncus.id.2054	TRUE	reported	5ndWYL	2	TRUE	0.00124157	16553	3.54641e-08	316953	TRUE	1.09611e-05	20.5747
rs7675045	A	T	A	T	-0.0497815	0.0552488		0.46665	FALSE	TRUE	TRUE	lK67Bx	0.0265746	0.0376166	316953	Retinal Vascular Occlusion	TRUE	reported	4	0.0110573	6.91883e-06	16566	genus.Anaerotruncus.id.2054	TRUE	reported	5ndWYL	2	FALSE	0.00122219	16566	1.36369e-05	316953	TRUE	8.68825e-05	20.2691
rs8005030	C	T	C	T	0.0554447	-0.0235319		0.332026	FALSE	FALSE	FALSE	lK67Bx	0.0282037	0.404081	316953	Retinal Vascular Occlusion	TRUE	reported	14	0.0117854	2.28298e-06	16548	genus.Anaerotruncus.id.2054	TRUE	reported	5ndWYL	2	TRUE	0.00133584	16548	2.19639e-06	316953	TRUE	1.08587e-05	22.1324
rs9347879	T	C	T	C	0.050618	-0.00773224		0.488712	FALSE	FALSE	FALSE	lK67Bx	0.0266109	0.771383	316953	Retinal Vascular Occlusion	TRUE	reported	6	0.011049	4.22333e-06	16566	genus.Anaerotruncus.id.2054	TRUE	reported	5ndWYL	2	TRUE	0.00126546	16566	2.66379e-07	316953	TRUE	1.08155e-05	20.9877
rs10084203	A	G	A	G	0.0549699	0.0147028		0.130386	FALSE	FALSE	FALSE	87voQY	0.0394142	0.709124	316953	Retinal Vascular Occlusion	TRUE	reported	2	0.0123563	8.58646e-06	17135	genus.Butyricicoccus.id.2055	TRUE	reported	jg2nDm	2	TRUE	0.00115383	17135	4.39038e-07	316953	TRUE	2.15936e-05	19.7913
rs12034718	A	G	A	G	0.0701199	0.0178555		0.223658	FALSE	FALSE	FALSE	87voQY	0.0318654	0.575247	316953	Retinal Vascular Occlusion	TRUE	reported	1	0.0158213	9.57686e-06	16237	genus.Butyricicoccus.id.2055	TRUE	reported	jg2nDm	2	TRUE	0.00120842	16237	9.90633e-07	316953	TRUE	2.69319e-05	19.6424
rs12585793	T	C	T	C	-0.262206	-0.155233		0.0288164	FALSE	FALSE	FALSE	87voQY	0.0802926	0.0531937	316953	Retinal Vascular Occlusion	TRUE	reported	13	0.0564729	5.79191e-06	3135	genus.Butyricicoccus.id.2055	TRUE	reported	jg2nDm	2	TRUE	0.00683388	3135	1.17929e-05	316953	TRUE	9.73343e-06	21.5579
rs2017189	G	T	G	T	-0.0506956	-0.00176821		0.471402	FALSE	FALSE	FALSE	87voQY	0.0265487	0.946898	316953	Retinal Vascular Occlusion	TRUE	reported	4	0.011024	3.87256e-06	17133	genus.Butyricicoccus.id.2055	TRUE	reported	jg2nDm	2	TRUE	0.00123294	17133	1.39955e-08	316953	TRUE	8.07954e-06	21.1476
rs4962426	G	T	G	T	0.0614216	0.0160961		0.195831	FALSE	FALSE	FALSE	87voQY	0.033587	0.631771	316953	Retinal Vascular Occlusion	TRUE	reported	10	0.0135979	7.3849e-06	16889	genus.Butyricicoccus.id.2055	TRUE	reported	jg2nDm	2	TRUE	0.00120676	16889	7.24614e-07	316953	TRUE	1.76699e-05	20.4032
rs56221232	T	C	T	C	0.0828027	0.0165619		0.100724	FALSE	FALSE	FALSE	87voQY	0.0442948	0.708477	316953	Retinal Vascular Occlusion	TRUE	reported	2	0.0167401	7.6194e-07	17133	genus.Butyricicoccus.id.2055	TRUE	reported	jg2nDm	2	TRUE	0.00142617	17133	4.41085e-07	316953	TRUE	2.22378e-06	24.4667
rs62478070	T	G	T	G	0.224039	0.0688472		0.0257756	FALSE	FALSE	FALSE	87voQY	0.0845793	0.415647	316953	Retinal Vascular Occlusion	TRUE	reported	7	0.0494959	5.9377e-06	4007	genus.Butyricicoccus.id.2055	TRUE	reported	jg2nDm	2	TRUE	0.00508968	4007	2.09051e-06	316953	TRUE	1.06867e-05	20.4885
rs7322368	T	C	T	C	0.0815733	0.0229487		0.09051	FALSE	FALSE	FALSE	87voQY	0.0459998	0.617858	316953	Retinal Vascular Occlusion	TRUE	reported	13	0.0183167	5.5178e-06	17134	genus.Butyricicoccus.id.2055	TRUE	reported	jg2nDm	2	TRUE	0.00115636	17134	7.85257e-07	316953	TRUE	2.40126e-05	19.8337
rs75238760	T	A	T	A	0.0619423	-0.00986716		0.132243	FALSE	TRUE	TRUE	87voQY	0.0394961	0.802722	316953	Retinal Vascular Occlusion	TRUE	reported	18	0.0139942	6.797e-06	17022	genus.Butyricicoccus.id.2055	TRUE	reported	jg2nDm	2	FALSE	0.00114979	17022	1.96917e-07	316953	TRUE	2.09346e-05	19.592
rs11228830	A	G	A	G	0.135265	-0.03195		0.085826	FALSE	FALSE	FALSE	sJUyhV	0.0478285	0.504126	316953	Retinal Vascular Occlusion	TRUE	reported	11	0.0298411	6.55162e-06	8974	genus.Butyricimonas.id.945	TRUE	reported	U0IyGI	2	TRUE	0.00228485	8974	1.40791e-06	316953	TRUE	1.31717e-05	20.5466
rs113054641	G	A	G	A	-0.144881	0.146193		0.0442852	FALSE	FALSE	FALSE	sJUyhV	0.0646917	0.0238309	316953	Retinal Vascular Occlusion	TRUE	reported	21	0.0274574	1.73694e-07	9949	genus.Butyricimonas.id.945	TRUE	reported	U0IyGI	2	TRUE	0.00279125	9949	1.61123e-05	316953	TRUE	1.59601e-06	27.8423
rs12304031	G	A	G	A	-0.086278	0.0421412		0.124278	FALSE	FALSE	FALSE	sJUyhV	0.040583	0.299087	316953	Retinal Vascular Occlusion	TRUE	reported	12	0.0196846	6.70067e-06	10658	genus.Butyricimonas.id.945	TRUE	reported	U0IyGI	2	TRUE	0.00179957	10658	3.40198e-06	316953	TRUE	3.74968e-05	19.2108
rs12458763	A	C	A	C	0.122037	-0.0660799		0.045409	FALSE	FALSE	FALSE	sJUyhV	0.0640002	0.301841	316953	Retinal Vascular Occlusion	TRUE	reported	18	0.0269587	6.36646e-06	10383	genus.Butyricimonas.id.945	TRUE	reported	U0IyGI	2	TRUE	0.0019701	10383	3.36343e-06	316953	TRUE	1.96429e-05	20.492
rs1862649	G	A	G	A	0.113124	-0.0466195		0.0686954	FALSE	FALSE	FALSE	sJUyhV	0.0524	0.373635	316953	Retinal Vascular Occlusion	TRUE	reported	16	0.0248176	4.76256e-06	10123	genus.Butyricimonas.id.945	TRUE	reported	U0IyGI	2	TRUE	0.00204868	10123	2.49735e-06	316953	TRUE	1.49868e-05	20.7773
rs2114713	G	T	G	T	0.062721	0.00399421		0.448631	FALSE	FALSE	FALSE	sJUyhV	0.0267461	0.881287	316953	Retinal Vascular Occlusion	TRUE	reported	15	0.0138998	6.87713e-06	10734	genus.Butyricimonas.id.945	TRUE	reported	U0IyGI	2	TRUE	0.00189368	10734	7.03637e-08	316953	TRUE	1.03734e-05	20.3615
rs2642760	G	C	G	C	0.0713357	0.0264874		0.307807	FALSE	TRUE	TRUE	sJUyhV	0.0287655	0.357154	316953	Retinal Vascular Occlusion	TRUE	reported	5	0.0145396	8.5808e-07	10634	genus.Butyricimonas.id.945	TRUE	reported	U0IyGI	2	FALSE	0.00225899	10634	2.67511e-06	316953	TRUE	3.19111e-06	24.0719
rs270727	G	C	G	C	-0.0694173	0.0227179		0.326347	FALSE	TRUE	TRUE	sJUyhV	0.0285435	0.426089	316953	Retinal Vascular Occlusion	TRUE	reported	1	0.0150795	5.38157e-06	10634	genus.Butyricimonas.id.945	TRUE	reported	U0IyGI	2	FALSE	0.0019892	10634	1.99861e-06	316953	TRUE	1.17058e-05	21.1913
rs326049	C	G	C	G	0.0759694	0.027072		0.265651	FALSE	TRUE	TRUE	sJUyhV	0.0302331	0.37055	316953	Retinal Vascular Occlusion	TRUE	reported	5	0.0167617	8.1865e-06	10557	genus.Butyricimonas.id.945	TRUE	reported	U0IyGI	2	FALSE	0.00194239	10557	2.52978e-06	316953	TRUE	1.73685e-05	20.5418
rs62130338	G	A	G	A	-0.0732608	0.0478612		0.346073	FALSE	FALSE	FALSE	sJUyhV	0.0280078	0.0874782	316953	Retinal Vascular Occlusion	TRUE	reported	19	0.0158324	3.8981e-06	10557	genus.Butyricimonas.id.945	TRUE	reported	U0IyGI	2	TRUE	0.00202447	10557	9.21325e-06	316953	TRUE	2.19973e-05	21.4117
rs62390301	T	C	T	C	-0.0872983	0.00474453		0.199319	FALSE	FALSE	FALSE	sJUyhV	0.0332144	0.886412	316953	Retinal Vascular Occlusion	TRUE	reported	5	0.0174893	7.41905e-07	10634	genus.Butyricimonas.id.945	TRUE	reported	U0IyGI	2	TRUE	0.00233795	10634	6.43786e-08	316953	TRUE	1.05021e-06	24.9154
rs7083431	A	C	A	C	0.0703539	-0.000357642		0.27392	FALSE	FALSE	FALSE	sJUyhV	0.0298404	0.990437	316953	Retinal Vascular Occlusion	TRUE	reported	10	0.0144439	8.8546e-07	10737	genus.Butyricimonas.id.945	TRUE	reported	U0IyGI	2	TRUE	0.00220521	10737	4.53206e-10	316953	TRUE	1.69922e-06	23.7252
rs71428626	G	T	G	T	-0.133188	-0.0684348		0.0323794	FALSE	FALSE	FALSE	sJUyhV	0.0747125	0.35968	316953	Retinal Vascular Occlusion	TRUE	reported	2	0.0289905	4.80413e-06	9776	genus.Butyricimonas.id.945	TRUE	reported	U0IyGI	2	TRUE	0.00215482	9776	2.64712e-06	316953	TRUE	1.27303e-05	21.1067
rs72814525	A	G	A	G	0.0664154	-0.0700539		0.244676	FALSE	FALSE	FALSE	sJUyhV	0.0309202	0.0234736	316953	Retinal Vascular Occlusion	TRUE	reported	10	0.0149766	8.24599e-06	10736	genus.Butyricimonas.id.945	TRUE	reported	U0IyGI	2	TRUE	0.00182874	10736	1.6195e-05	316953	TRUE	7.82159e-05	19.6657
rs782080	T	A	T	A	0.0653488	-0.00542017		0.443077	FALSE	TRUE	TRUE	sJUyhV	0.0270249	0.841041	316953	Retinal Vascular Occlusion	TRUE	reported	3	0.0137973	2.23398e-06	10733	genus.Butyricimonas.id.945	TRUE	reported	U0IyGI	2	FALSE	0.00208611	10733	1.26913e-07	316953	TRUE	3.83728e-06	22.4328
rs78453362	A	G	A	G	-0.14948	-0.0228786		0.0251053	FALSE	FALSE	FALSE	sJUyhV	0.0857182	0.789542	316953	Retinal Vascular Occlusion	TRUE	reported	3	0.0327073	4.0581e-06	8207	genus.Butyricimonas.id.945	TRUE	reported	U0IyGI	2	TRUE	0.00253919	8207	2.24761e-07	316953	TRUE	7.90893e-06	20.8871
rs9657374	C	T	C	T	0.0680719	0.00741135		0.293755	FALSE	FALSE	FALSE	sJUyhV	0.02906	0.798695	316953	Retinal Vascular Occlusion	TRUE	reported	8	0.0148172	4.50359e-06	10737	genus.Butyricimonas.id.945	TRUE	reported	U0IyGI	2	TRUE	0.00196221	10737	2.05216e-07	316953	TRUE	7.808e-06	21.1058
rs117347059	G	C	G	C	-0.128261	-0.00180068		0.188075	FALSE	TRUE	TRUE	LUiFNn	0.0340618	0.957839	316953	Retinal Vascular Occlusion	TRUE	reported	7	0.0285123	9.16713e-06	3684	genus.Gordonibacter.id.821	TRUE	reported	nDrtSI	2	FALSE	0.0054659	3684	8.81751e-09	316953	TRUE	8.1124e-06	20.2361
rs13412653	A	C	A	C	0.107597	-0.0323575		0.370641	FALSE	FALSE	FALSE	LUiFNn	0.0274581	0.238624	316953	Retinal Vascular Occlusion	TRUE	reported	2	0.0239228	8.61141e-06	3723	genus.Gordonibacter.id.821	TRUE	reported	nDrtSI	2	TRUE	0.00540713	3723	4.38142e-06	316953	TRUE	1.42503e-05	20.2293
rs16955299	G	A	G	A	-0.196423	-0.0245753		0.0988659	FALSE	FALSE	FALSE	LUiFNn	0.0449245	0.584354	316953	Retinal Vascular Occlusion	TRUE	reported	17	0.0433538	6.37019e-06	3572	genus.Gordonibacter.id.821	TRUE	reported	nDrtSI	2	TRUE	0.00571705	3572	9.44145e-07	316953	TRUE	8.88198e-06	20.5272
rs322296	G	A	G	A	0.17869	-0.0733547		0.0745027	FALSE	FALSE	FALSE	LUiFNn	0.0504176	0.145685	316953	Retinal Vascular Occlusion	TRUE	reported	7	0.037722	4.02422e-06	3595	genus.Gordonibacter.id.821	TRUE	reported	nDrtSI	2	TRUE	0.00620653	3595	6.67877e-06	316953	TRUE	5.34326e-06	22.4393
rs35042269	C	A	C	A	-0.180293	0.0905023		0.113228	FALSE	FALSE	FALSE	LUiFNn	0.042103	0.0315908	316953	Retinal Vascular Occlusion	TRUE	reported	4	0.0403296	8.10852e-06	3595	genus.Gordonibacter.id.821	TRUE	reported	nDrtSI	2	TRUE	0.00553148	3595	1.45779e-05	316953	TRUE	2.51909e-05	19.9852
rs3765837	T	G	T	G	-0.190729	0.0290767		0.0718059	FALSE	FALSE	FALSE	LUiFNn	0.0514418	0.571914	316953	Retinal Vascular Occlusion	TRUE	reported	1	0.0433608	7.16906e-06	3556	genus.Gordonibacter.id.821	TRUE	reported	nDrtSI	2	TRUE	0.00541453	3556	1.00801e-06	316953	TRUE	1.63181e-05	19.348
rs4596722	A	G	A	G	0.102908	-0.0362191		0.50069	FALSE	FALSE	FALSE	LUiFNn	0.0265691	0.172818	316953	Retinal Vascular Occlusion	TRUE	reported	9	0.0231571	9.0568e-06	3723	genus.Gordonibacter.id.821	TRUE	reported	nDrtSI	2	TRUE	0.00527927	3723	5.8631e-06	316953	TRUE	1.98342e-05	19.7484
rs71545975	A	G	A	G	-0.153972	0.0693842		0.171242	FALSE	FALSE	FALSE	LUiFNn	0.0353087	0.049406	316953	Retinal Vascular Occlusion	TRUE	reported	7	0.0338918	7.03944e-06	3556	genus.Gordonibacter.id.821	TRUE	reported	nDrtSI	2	TRUE	0.00577382	3556	1.21832e-05	316953	TRUE	1.66305e-05	20.6393
rs7220558	A	T	A	T	0.116884	0.0199961		0.404716	FALSE	TRUE	TRUE	LUiFNn	0.0270805	0.460274	316953	Retinal Vascular Occlusion	TRUE	reported	17	0.0234834	6.70634e-07	3723	genus.Gordonibacter.id.821	TRUE	reported	nDrtSI	2	FALSE	0.00661377	3723	1.72022e-06	316953	TRUE	1.158e-06	24.7737
rs72714787	C	A	C	A	0.181405	-0.0113863		0.132164	FALSE	FALSE	FALSE	LUiFNn	0.0392177	0.771561	316953	Retinal Vascular Occlusion	TRUE	reported	4	0.0377102	1.42889e-06	3723	genus.Gordonibacter.id.821	TRUE	reported	nDrtSI	2	TRUE	0.00618057	3723	2.65955e-07	316953	TRUE	2.07828e-06	23.1409
rs72939513	A	G	A	G	-0.21399	0.102566		0.0510769	FALSE	FALSE	FALSE	LUiFNn	0.060168	0.0882592	316953	Retinal Vascular Occlusion	TRUE	reported	1	0.0490592	7.98199e-06	3435	genus.Gordonibacter.id.821	TRUE	reported	nDrtSI	2	TRUE	0.00551151	3435	9.1681e-06	316953	TRUE	3.21918e-05	19.0259
rs7294633	C	T	C	T	0.12867	-0.00948693		0.2743	FALSE	FALSE	FALSE	LUiFNn	0.0298527	0.750644	316953	Retinal Vascular Occlusion	TRUE	reported	12	0.0249946	3.43763e-07	3723	genus.Gordonibacter.id.821	TRUE	reported	nDrtSI	2	TRUE	0.00707163	3723	3.18634e-07	316953	TRUE	3.83465e-07	26.5009
rs76287110	A	T	A	T	-0.242965	-0.00691462		0.0816648	FALSE	TRUE	TRUE	LUiFNn	0.048488	0.886602	316953	Retinal Vascular Occlusion	TRUE	reported	3	0.0466177	1.67486e-07	3483	genus.Gordonibacter.id.821	TRUE	reported	nDrtSI	2	FALSE	0.00774293	3483	6.41617e-08	316953	TRUE	2.45431e-07	27.1634
rs768830	G	A	G	A	0.149852	-0.00333254		0.156469	FALSE	FALSE	FALSE	LUiFNn	0.0366951	0.927638	316953	Retinal Vascular Occlusion	TRUE	reported	7	0.0333315	7.75583e-06	3723	genus.Gordonibacter.id.821	TRUE	reported	nDrtSI	2	TRUE	0.00540265	3723	2.60221e-08	316953	TRUE	8.3794e-06	20.2124
rs11264403	G	A	G	A	-0.139062	-0.0111365		0.0755222	FALSE	FALSE	FALSE	osnNCU	0.0503794	0.825051	316953	Retinal Vascular Occlusion	TRUE	reported	1	0.0334454	7.75544e-06	7285	genus.Clostridiumsensustricto1.id.1873	TRUE	reported	3ZSJNQ	2	TRUE	0.0023681	7285	1.5417e-07	316953	TRUE	4.58422e-05	17.2878
rs11586026	A	T	A	T	0.110967	-0.000528102		0.0329681	FALSE	TRUE	TRUE	osnNCU	0.0745197	0.994346	316953	Retinal Vascular Occlusion	TRUE	reported	1	0.0250498	8.84988e-06	13095	genus.Clostridiumsensustricto1.id.1873	TRUE	reported	3ZSJNQ	2	FALSE	0.00149654	13095	1.58453e-10	316953	TRUE	1.43498e-05	19.6236
rs116847295	C	T	C	T	0.110021	-0.0857098		0.126983	FALSE	FALSE	FALSE	osnNCU	0.040031	0.0322671	316953	Retinal Vascular Occlusion	TRUE	reported	12	0.0246032	4.58118e-06	12910	genus.Clostridiumsensustricto1.id.1873	TRUE	reported	3ZSJNQ	2	TRUE	0.00154683	12910	1.44634e-05	316953	TRUE	7.53744e-05	19.9974
rs12341505	G	A	G	A	0.0810718	0.00182196		0.0928976	FALSE	FALSE	FALSE	osnNCU	0.0459022	0.968339	316953	Retinal Vascular Occlusion	TRUE	reported	9	0.0180121	4.82174e-06	14118	genus.Clostridiumsensustricto1.id.1873	TRUE	reported	3ZSJNQ	2	TRUE	0.0014331	14118	4.97071e-09	316953	TRUE	1.10997e-05	20.2586
rs12490337	C	G	C	G	-0.0616879	0.0179276		0.198683	FALSE	TRUE	TRUE	osnNCU	0.0332613	0.589893	316953	Retinal Vascular Occlusion	TRUE	reported	3	0.0137581	7.49465e-06	14121	genus.Clostridiumsensustricto1.id.1873	TRUE	reported	3ZSJNQ	2	FALSE	0.00142187	14121	9.16586e-07	316953	TRUE	1.91476e-05	20.104
rs2795528	G	A	G	A	-0.184315	0.114109		0.0555389	FALSE	FALSE	FALSE	osnNCU	0.0577614	0.0482092	316953	Retinal Vascular Occlusion	TRUE	reported	10	0.0392204	2.7204e-06	6366	genus.Clostridiumsensustricto1.id.1873	TRUE	reported	3ZSJNQ	2	TRUE	0.00345828	6366	1.23131e-05	316953	TRUE	1.22668e-05	22.0849
rs2817172	C	T	C	T	0.058139	-0.018428		0.396994	FALSE	FALSE	FALSE	osnNCU	0.0271681	0.497585	316953	Retinal Vascular Occlusion	TRUE	reported	1	0.0124492	2.76655e-06	13658	genus.Clostridiumsensustricto1.id.1873	TRUE	reported	3ZSJNQ	2	TRUE	0.00159453	13658	1.45159e-06	316953	TRUE	9.27617e-06	21.8097
rs550843	T	C	T	C	-0.0783246	0.00654679		0.280468	FALSE	FALSE	FALSE	osnNCU	0.0297947	0.826081	316953	Retinal Vascular Occlusion	TRUE	reported	6	0.0169209	2.05071e-06	14102	genus.Clostridiumsensustricto1.id.1873	TRUE	reported	3ZSJNQ	2	TRUE	0.00151729	14102	1.5233e-07	316953	TRUE	7.37515e-06	21.4263
rs10048062	C	T	C	T	-0.147352	-0.0383143		0.0894194	FALSE	FALSE	FALSE	LMziLM	0.0467868	0.412835	316953	Retinal Vascular Occlusion	TRUE	reported	15	0.0336531	8.58873e-06	3800	genus.Howardella.id.2000	TRUE	reported	7XhilV	2	TRUE	0.00502251	3800	2.11584e-06	316953	TRUE	2.05122e-05	19.1718
rs12452946	A	G	A	G	-0.105833	0.00651629		0.498248	FALSE	FALSE	FALSE	LMziLM	0.0265655	0.806231	316953	Retinal Vascular Occlusion	TRUE	reported	17	0.0228941	3.80393e-06	3800	genus.Howardella.id.2000	TRUE	reported	7XhilV	2	TRUE	0.00559506	3800	1.89833e-07	316953	TRUE	5.02616e-06	21.3696
rs1484873	A	G	A	G	-0.227831	0.0325393		0.1527	FALSE	FALSE	FALSE	LMziLM	0.0372524	0.382401	316953	Retinal Vascular Occlusion	TRUE	reported	18	0.046335	2.55918e-06	3608	genus.Howardella.id.2000	TRUE	reported	7XhilV	2	TRUE	0.00666008	3608	2.40721e-06	316953	TRUE	1.66318e-06	24.1773
rs17167098	G	A	G	A	-0.169366	0.0369126		0.136708	FALSE	FALSE	FALSE	LMziLM	0.0386368	0.339388	316953	Retinal Vascular Occlusion	TRUE	reported	7	0.0352068	1.12323e-06	3586	genus.Howardella.id.2000	TRUE	reported	7XhilV	2	TRUE	0.00641556	3586	2.87974e-06	316953	TRUE	2.91349e-06	23.1419
rs2154047	C	A	C	A	-0.192557	0.0978334		0.088852	FALSE	FALSE	FALSE	LMziLM	0.0464715	0.0352712	316953	Retinal Vascular Occlusion	TRUE	reported	14	0.0420093	9.97042e-06	3623	genus.Howardella.id.2000	TRUE	reported	7XhilV	2	TRUE	0.00576881	3623	1.39831e-05	316953	TRUE	1.49801e-05	21.0101
rs36081916	T	C	T	C	-0.18123	0.0417507		0.0889108	FALSE	FALSE	FALSE	LMziLM	0.0473711	0.378126	316953	Retinal Vascular Occlusion	TRUE	reported	7	0.0402987	4.7004e-06	3216	genus.Howardella.id.2000	TRUE	reported	7XhilV	2	TRUE	0.00625326	3216	2.4508e-06	316953	TRUE	1.18207e-05	20.2244
rs3791893	A	G	A	G	0.147035	-0.00587593		0.143427	FALSE	FALSE	FALSE	LMziLM	0.0381053	0.87745	316953	Retinal Vascular Occlusion	TRUE	reported	2	0.034023	9.49716e-06	3795	genus.Howardella.id.2000	TRUE	reported	7XhilV	2	TRUE	0.00489984	3795	7.50223e-08	316953	TRUE	1.90991e-05	18.6766
rs609430	T	G	T	G	-0.112045	0.0383707		0.349164	FALSE	FALSE	FALSE	LMziLM	0.027838	0.168094	316953	Retinal Vascular Occlusion	TRUE	reported	4	0.0239328	3.34484e-06	3798	genus.Howardella.id.2000	TRUE	reported	7XhilV	2	TRUE	0.00574083	3798	5.99416e-06	316953	TRUE	6.83122e-06	21.918
rs61771805	A	T	A	T	-0.136779	0.0163954		0.116429	FALSE	TRUE	TRUE	LMziLM	0.0414629	0.692531	316953	Retinal Vascular Occlusion	TRUE	reported	1	0.0296811	4.0274e-06	3612	genus.Howardella.id.2000	TRUE	reported	7XhilV	2	FALSE	0.0058482	3612	4.93324e-07	316953	TRUE	5.75523e-06	21.2362
rs672217	G	A	G	A	0.164146	-0.01782		0.197817	FALSE	FALSE	FALSE	LMziLM	0.0334233	0.593921	316953	Retinal Vascular Occlusion	TRUE	reported	18	0.0349993	3.52468e-06	3611	genus.Howardella.id.2000	TRUE	reported	7XhilV	2	TRUE	0.0060578	3611	8.96859e-07	316953	TRUE	4.19312e-06	21.9959
rs12618201	A	G	A	G	0.0641657	-0.0168696		0.442323	FALSE	FALSE	FALSE	DOkeSe	0.0267578	0.528397	316953	Retinal Vascular Occlusion	TRUE	reported	2	0.0138202	3.37696e-06	11113	genus.Phascolarctobacterium.id.2168	TRUE	reported	fnpqk5	2	TRUE	0.00193635	11113	1.25405e-06	316953	TRUE	8.75243e-06	21.5565
rs1264476	T	G	T	G	0.0767335	-0.0237832		0.187246	FALSE	FALSE	FALSE	DOkeSe	0.0341033	0.48556	316953	Retinal Vascular Occlusion	TRUE	reported	8	0.0166041	4.29567e-06	11104	genus.Phascolarctobacterium.id.2168	TRUE	reported	fnpqk5	2	TRUE	0.00192	11104	1.53446e-06	316953	TRUE	1.02167e-05	21.3569
rs28525131	G	A	G	A	-0.118657	-0.0211153		0.0480695	FALSE	FALSE	FALSE	DOkeSe	0.0619408	0.733182	316953	Retinal Vascular Occlusion	TRUE	reported	14	0.0269048	8.22677e-06	10457	genus.Phascolarctobacterium.id.2168	TRUE	reported	fnpqk5	2	TRUE	0.00185693	10457	3.66647e-07	316953	TRUE	1.89592e-05	19.4503
rs56069061	G	A	G	A	-0.111306	0.0304992		0.0679137	FALSE	FALSE	FALSE	DOkeSe	0.0529905	0.564914	316953	Retinal Vascular Occlusion	TRUE	reported	3	0.0230694	1.87174e-06	11007	genus.Phascolarctobacterium.id.2168	TRUE	reported	fnpqk5	2	TRUE	0.00211084	11007	1.04517e-06	316953	TRUE	3.55441e-06	23.2789
rs56157888	A	C	A	C	0.0954864	-0.0887301		0.221266	FALSE	FALSE	FALSE	DOkeSe	0.0324596	0.00626556	316953	Retinal Vascular Occlusion	TRUE	reported	4	0.0193976	1.08506e-06	10031	genus.Phascolarctobacterium.id.2168	TRUE	reported	fnpqk5	2	TRUE	0.00241035	10031	2.35751e-05	316953	TRUE	1.26772e-05	24.2318
rs6427992	G	C	G	C	-0.0652458	-0.01128		0.367354	FALSE	TRUE	TRUE	DOkeSe	0.0274715	0.681361	316953	Retinal Vascular Occlusion	TRUE	reported	1	0.0137508	2.08614e-06	11113	genus.Phascolarctobacterium.id.2168	TRUE	reported	fnpqk5	2	FALSE	0.00202216	11113	5.31938e-07	316953	TRUE	4.50782e-06	22.5137
rs74540770	G	A	G	A	-0.121014	0.00476873		0.080128	FALSE	FALSE	FALSE	DOkeSe	0.0492995	0.922941	316953	Retinal Vascular Occlusion	TRUE	reported	3	0.0258621	3.60275e-06	9403	genus.Phascolarctobacterium.id.2168	TRUE	reported	fnpqk5	2	TRUE	0.00232361	9403	2.95208e-08	316953	TRUE	4.37146e-06	21.8951
rs75882962	T	C	T	C	0.0968661	-0.0194093		0.125793	FALSE	FALSE	FALSE	DOkeSe	0.0402262	0.629448	316953	Retinal Vascular Occlusion	TRUE	reported	12	0.0190575	3.18987e-07	10710	genus.Phascolarctobacterium.id.2168	TRUE	reported	fnpqk5	2	TRUE	0.00240689	10710	7.3453e-07	316953	TRUE	9.12479e-07	25.8352
rs76124218	C	G	C	G	-0.159361	-0.136907		0.0365647	FALSE	TRUE	TRUE	DOkeSe	0.0708289	0.0532451	316953	Retinal Vascular Occlusion	TRUE	reported	17	0.0344532	2.66969e-06	7314	genus.Phascolarctobacterium.id.2168	TRUE	reported	fnpqk5	2	FALSE	0.00291743	7314	1.17878e-05	316953	TRUE	1.86714e-05	21.3946
rs7982713	G	A	G	A	0.0726922	-0.00719285		0.284414	FALSE	FALSE	FALSE	DOkeSe	0.0297137	0.808724	316953	Retinal Vascular Occlusion	TRUE	reported	13	0.0163201	9.72164e-06	10710	genus.Phascolarctobacterium.id.2168	TRUE	reported	fnpqk5	2	TRUE	0.00184934	10710	1.84883e-07	316953	TRUE	1.45457e-05	19.8395
rs10414815	T	C	T	C	0.10453	-0.0135363		0.046338	FALSE	FALSE	FALSE	8MbjLW	0.06399	0.832468	316953	Retinal Vascular Occlusion	TRUE	reported	19	0.0230253	4.23977e-06	11564	genus.LachnospiraceaeUCG010.id.11330	TRUE	reported	YrjXmJ	2	TRUE	0.00177936	11564	1.41183e-07	316953	TRUE	9.96265e-06	20.6096
rs11192447	A	G	A	G	0.126592	0.0427233		0.0504568	FALSE	FALSE	FALSE	8MbjLW	0.0609427	0.483278	316953	Retinal Vascular Occlusion	TRUE	reported	10	0.024345	4.68957e-07	12695	genus.LachnospiraceaeUCG010.id.11330	TRUE	reported	YrjXmJ	2	TRUE	0.00212572	12695	1.55058e-06	316953	TRUE	7.07591e-07	27.0392
rs12346653	C	T	C	T	0.0657686	-0.0018983		0.209837	FALSE	FALSE	FALSE	8MbjLW	0.0326847	0.953686	316953	Retinal Vascular Occlusion	TRUE	reported	9	0.0139569	2.70321e-06	12816	genus.LachnospiraceaeUCG010.id.11330	TRUE	reported	YrjXmJ	2	TRUE	0.0017299	12816	1.06426e-08	316953	TRUE	4.08843e-06	22.2053
rs17730011	G	A	G	A	-0.0702357	-0.0154952		0.214806	FALSE	FALSE	FALSE	8MbjLW	0.0324612	0.633117	316953	Retinal Vascular Occlusion	TRUE	reported	6	0.015706	7.84597e-06	13226	genus.LachnospiraceaeUCG010.id.11330	TRUE	reported	YrjXmJ	2	TRUE	0.00150996	13226	7.18907e-07	316953	TRUE	1.83035e-05	19.9979
rs2153460	A	T	A	T	-0.0684038	0.0223523		0.163806	FALSE	TRUE	TRUE	8MbjLW	0.0357123	0.531382	316953	Retinal Vascular Occlusion	TRUE	reported	9	0.0156562	9.17312e-06	13236	genus.LachnospiraceaeUCG010.id.11330	TRUE	reported	YrjXmJ	2	FALSE	0.00144037	13236	1.23599e-06	316953	TRUE	3.26442e-05	19.0893
rs2833528	C	T	C	T	-0.0562148	-0.0128364		0.372986	FALSE	FALSE	FALSE	8MbjLW	0.0274888	0.640522	316953	Retinal Vascular Occlusion	TRUE	reported	21	0.0127763	9.9199e-06	13233	genus.LachnospiraceaeUCG010.id.11330	TRUE	reported	YrjXmJ	2	TRUE	0.00146105	13233	6.87991e-07	316953	TRUE	2.48465e-05	19.3594
rs336138	G	T	G	T	0.0779543	0.0636678		0.115314	FALSE	FALSE	FALSE	8MbjLW	0.0415211	0.125181	316953	Retinal Vascular Occlusion	TRUE	reported	5	0.0171865	7.48417e-06	13236	genus.LachnospiraceaeUCG010.id.11330	TRUE	reported	YrjXmJ	2	TRUE	0.00155216	13236	7.41834e-06	316953	TRUE	3.53934e-05	20.5733
rs4576377	A	C	A	C	-0.0572001	-0.0303394		0.36763	FALSE	FALSE	FALSE	8MbjLW	0.0275885	0.271458	316953	Retinal Vascular Occlusion	TRUE	reported	7	0.0127043	7.63056e-06	13225	genus.LachnospiraceaeUCG010.id.11330	TRUE	reported	YrjXmJ	2	TRUE	0.00153072	13225	3.81561e-06	316953	TRUE	2.78971e-05	20.2718
rs72761829	A	T	A	T	0.111884	0.00604784		0.0890279	FALSE	TRUE	TRUE	8MbjLW	0.0468958	0.897387	316953	Retinal Vascular Occlusion	TRUE	reported	1	0.0238893	2.57651e-06	11488	genus.LachnospiraceaeUCG010.id.11330	TRUE	reported	YrjXmJ	2	FALSE	0.00190603	11488	5.24736e-08	316953	TRUE	4.7616e-06	21.9344
rs72894957	G	A	G	A	0.222263	0.23282		0.0224455	FALSE	FALSE	FALSE	8MbjLW	0.0829833	0.00502204	316953	Retinal Vascular Occlusion	TRUE	reported	2	0.0486425	5.68428e-06	4316	genus.LachnospiraceaeUCG010.id.11330	TRUE	reported	YrjXmJ	2	TRUE	0.00481643	4316	2.48345e-05	316953	TRUE	2.56181e-05	20.8786
rs74315802	G	T	G	T	0.0867262	0.00608391		0.185848	FALSE	FALSE	FALSE	8MbjLW	0.034732	0.860948	316953	Retinal Vascular Occlusion	TRUE	reported	14	0.0183477	3.19006e-06	12715	genus.LachnospiraceaeUCG010.id.11330	TRUE	reported	YrjXmJ	2	TRUE	0.00175439	12715	9.68086e-08	316953	TRUE	4.24835e-06	22.3428
rs9981767	A	C	A	C	0.0655062	-0.0189895		0.259418	FALSE	FALSE	FALSE	8MbjLW	0.0305993	0.534871	316953	Retinal Vascular Occlusion	TRUE	reported	21	0.0131994	9.96373e-07	12816	genus.LachnospiraceaeUCG010.id.11330	TRUE	reported	YrjXmJ	2	TRUE	0.00191839	12816	1.2151e-06	316953	TRUE	2.12283e-06	24.6295
rs113048721	C	G	C	G	0.0600735	0.00224733		0.150687	FALSE	TRUE	TRUE	v64xev	0.0372342	0.951872	316953	Retinal Vascular Occlusion	TRUE	reported	9	0.0132737	4.10352e-06	16719	genus.Ruminiclostridium9.id.11357	TRUE	reported	4ntFgD	2	FALSE	0.00122374	16719	1.14936e-08	316953	TRUE	1.10072e-05	20.4823
rs12040548	G	T	G	T	0.0570422	0.00316925		0.271523	FALSE	FALSE	FALSE	v64xev	0.0298292	0.915387	316953	Retinal Vascular Occlusion	TRUE	reported	1	0.0122359	3.14872e-06	16721	genus.Ruminiclostridium9.id.11357	TRUE	reported	4ntFgD	2	TRUE	0.00129821	16721	3.56154e-08	316953	TRUE	6.22262e-06	21.733
rs12419854	T	A	T	A	-0.0727975	0.0747481		0.271298	FALSE	TRUE	TRUE	v64xev	0.0300638	0.0129074	316953	Retinal Vascular Occlusion	TRUE	reported	11	0.0155594	3.17992e-06	16027	genus.Ruminiclostridium9.id.11357	TRUE	reported	4ntFgD	2	FALSE	0.00136413	16027	1.95035e-05	316953	TRUE	5.86687e-05	21.89
rs13033315	T	A	T	A	0.0511195	-0.0124695		0.320534	FALSE	TRUE	TRUE	v64xev	0.028448	0.66115	316953	Retinal Vascular Occlusion	TRUE	reported	2	0.0111418	5.68052e-06	16724	genus.Ruminiclostridium9.id.11357	TRUE	reported	4ntFgD	2	FALSE	0.00125727	16724	6.06181e-07	316953	TRUE	1.22855e-05	21.0506
rs57665991	C	G	C	G	-0.0641507	-0.000526132		0.248771	FALSE	TRUE	TRUE	v64xev	0.0308464	0.986392	316953	Retinal Vascular Occlusion	TRUE	reported	3	0.0123339	2.07274e-07	16725	genus.Ruminiclostridium9.id.11357	TRUE	reported	4ntFgD	2	FALSE	0.00161506	16725	9.17885e-10	316953	TRUE	4.10881e-07	27.0523
rs6082461	A	C	A	C	0.0586425	0.010015		0.204897	FALSE	FALSE	FALSE	v64xev	0.0328859	0.760719	316953	Retinal Vascular Occlusion	TRUE	reported	20	0.0131004	4.86594e-06	16650	genus.Ruminiclostridium9.id.11357	TRUE	reported	4ntFgD	2	TRUE	0.00120218	16650	2.92611e-07	316953	TRUE	1.75297e-05	20.0381
rs7137760	C	T	C	T	0.050797	0.0451339		0.461594	FALSE	FALSE	FALSE	v64xev	0.026686	0.09078	316953	Retinal Vascular Occlusion	TRUE	reported	12	0.0112182	7.06911e-06	16722	genus.Ruminiclostridium9.id.11357	TRUE	reported	4ntFgD	2	TRUE	0.00122478	16722	9.02491e-06	316953	TRUE	5.49395e-05	20.5035
rs73592673	A	T	A	T	-0.081629	-0.0452775		0.133225	FALSE	TRUE	TRUE	v64xev	0.0396353	0.253307	316953	Retinal Vascular Occlusion	TRUE	reported	6	0.0169515	2.13971e-06	15493	genus.Ruminiclostridium9.id.11357	TRUE	reported	4ntFgD	2	FALSE	0.00149467	15493	4.11724e-06	316953	TRUE	8.42776e-06	23.1886
rs74303178	T	C	T	C	0.0532742	0.0176495		0.316104	FALSE	FALSE	FALSE	v64xev	0.0285661	0.536676	316953	Retinal Vascular Occlusion	TRUE	reported	8	0.0119274	7.91566e-06	16706	genus.Ruminiclostridium9.id.11357	TRUE	reported	4ntFgD	2	TRUE	0.0011929	16706	1.2044e-06	316953	TRUE	2.50798e-05	19.9501
rs78191726	T	C	T	C	0.0944998	0.0583566		0.0725761	FALSE	FALSE	FALSE	v64xev	0.0514001	0.256232	316953	Retinal Vascular Occlusion	TRUE	reported	6	0.0210206	7.58287e-06	16039	genus.Ruminiclostridium9.id.11357	TRUE	reported	4ntFgD	2	TRUE	0.00125864	16039	4.06685e-06	316953	TRUE	3.53734e-05	20.2103
rs79082720	C	G	C	G	0.0928576	0.0606667		0.049163	FALSE	TRUE	TRUE	v64xev	0.0618192	0.326417	316953	Retinal Vascular Occlusion	TRUE	reported	7	0.0204871	6.46935e-06	16094	genus.Ruminiclostridium9.id.11357	TRUE	reported	4ntFgD	2	FALSE	0.00127499	16094	3.03851e-06	316953	TRUE	2.61259e-05	20.5434
rs918449	A	G	A	G	-0.0950908	0.000426965		0.071845	FALSE	FALSE	FALSE	v64xev	0.0516866	0.993409	316953	Retinal Vascular Occlusion	TRUE	reported	19	0.0197177	2.55994e-06	16725	genus.Ruminiclostridium9.id.11357	TRUE	reported	4ntFgD	2	TRUE	0.00138883	16725	2.15296e-10	316953	TRUE	2.63827e-06	23.2576
rs9522712	T	C	T	C	0.0699728	0.0631879		0.147519	FALSE	FALSE	FALSE	v64xev	0.0375139	0.0921064	316953	Retinal Vascular Occlusion	TRUE	reported	13	0.0154939	4.65962e-06	16725	genus.Ruminiclostridium9.id.11357	TRUE	reported	4ntFgD	2	TRUE	0.00121813	16725	8.95133e-06	316953	TRUE	5.73562e-05	20.3956
rs9809789	C	T	C	T	-0.0717454	-0.011639		0.183729	FALSE	FALSE	FALSE	v64xev	0.0345901	0.736507	316953	Retinal Vascular Occlusion	TRUE	reported	3	0.0159673	8.71968e-06	16025	genus.Ruminiclostridium9.id.11357	TRUE	reported	4ntFgD	2	TRUE	0.00125844	16025	3.5722e-07	316953	TRUE	1.64024e-05	20.1894
rs1032598	G	A	G	A	-0.0886426	0.0550683		0.16651	FALSE	FALSE	FALSE	CJRqIB	0.0356544	0.122466	316953	Retinal Vascular Occlusion	TRUE	reported	1	0.0189039	4.07584e-06	7944	genus.unknowngenus.id.2041	TRUE	reported	cFIQvg	2	TRUE	0.00276089	7944	7.5263e-06	316953	TRUE	1.14632e-05	21.9877
rs11941716	A	G	A	G	0.101243	0.0678841		0.152489	FALSE	FALSE	FALSE	CJRqIB	0.037297	0.0687448	316953	Retinal Vascular Occlusion	TRUE	reported	4	0.0224414	9.0663e-06	7473	genus.unknowngenus.id.2041	TRUE	reported	cFIQvg	2	TRUE	0.00271688	7473	1.04518e-05	316953	TRUE	2.90623e-05	20.3531
rs16843660	A	G	A	G	0.234697	-0.111841		0.0321097	FALSE	FALSE	FALSE	CJRqIB	0.0750224	0.136024	316953	Retinal Vascular Occlusion	TRUE	reported	2	0.04907	1.75342e-06	3958	genus.unknowngenus.id.2041	TRUE	reported	cFIQvg	2	TRUE	0.00574942	3958	7.01173e-06	316953	TRUE	4.59062e-06	22.8762
rs1962916	A	G	A	G	0.0737876	0.000567692		0.400553	FALSE	FALSE	FALSE	CJRqIB	0.0274048	0.983473	316953	Retinal Vascular Occlusion	TRUE	reported	8	0.0162232	6.13846e-06	7941	genus.unknowngenus.id.2041	TRUE	reported	cFIQvg	2	TRUE	0.00259896	7941	1.35388e-09	316953	TRUE	7.22625e-06	20.6869
rs2336448	T	C	T	C	0.0773742	0.00052517		0.4827	FALSE	FALSE	FALSE	CJRqIB	0.0265154	0.984198	316953	Retinal Vascular Occlusion	TRUE	reported	12	0.0160883	1.42898e-06	7943	genus.unknowngenus.id.2041	TRUE	reported	cFIQvg	2	TRUE	0.00290424	7943	1.23769e-09	316953	TRUE	2.09012e-06	23.1297
rs249459	A	G	A	G	0.0737341	-0.0316067		0.347888	FALSE	FALSE	FALSE	CJRqIB	0.0279587	0.258274	316953	Retinal Vascular Occlusion	TRUE	reported	5	0.0165018	8.1231e-06	7943	genus.unknowngenus.id.2041	TRUE	reported	cFIQvg	2	TRUE	0.00250789	7943	4.03209e-06	316953	TRUE	2.29106e-05	19.9652
rs2651663	A	G	A	G	-0.0762556	0.0471062		0.389343	FALSE	FALSE	FALSE	CJRqIB	0.0273793	0.0853414	316953	Retinal Vascular Occlusion	TRUE	reported	12	0.0168635	5.64147e-06	7939	genus.unknowngenus.id.2041	TRUE	reported	cFIQvg	2	TRUE	0.00256964	7939	9.33932e-06	316953	TRUE	2.72559e-05	20.4478
rs35703006	G	T	G	T	0.0926669	-0.0461561		0.245381	FALSE	FALSE	FALSE	CJRqIB	0.030799	0.133971	316953	Retinal Vascular Occlusion	TRUE	reported	8	0.0190779	9.00771e-07	7940	genus.unknowngenus.id.2041	TRUE	reported	cFIQvg	2	TRUE	0.00296339	7940	7.08581e-06	316953	TRUE	5.09871e-06	23.5933
rs553072	G	A	G	A	0.109193	-0.0576016		0.187734	FALSE	FALSE	FALSE	CJRqIB	0.0343355	0.0934243	316953	Retinal Vascular Occlusion	TRUE	reported	6	0.0230198	3.69096e-06	7768	genus.unknowngenus.id.2041	TRUE	reported	cFIQvg	2	TRUE	0.00288893	7768	8.87946e-06	316953	TRUE	9.67011e-06	22.5005
rs6514318	T	C	T	C	0.128198	-0.0313036		0.0480568	FALSE	FALSE	FALSE	CJRqIB	0.0626482	0.617305	316953	Retinal Vascular Occlusion	TRUE	reported	20	0.0281765	5.3768e-06	7352	genus.unknowngenus.id.2041	TRUE	reported	cFIQvg	2	TRUE	0.00280852	7352	7.87733e-07	316953	TRUE	9.85515e-06	20.7008
rs7187855	A	C	A	C	0.199941	0.00338669		0.045868	FALSE	FALSE	FALSE	CJRqIB	0.0635472	0.957498	316953	Retinal Vascular Occlusion	TRUE	reported	16	0.0418308	2.20601e-06	5059	genus.unknowngenus.id.2041	TRUE	reported	cFIQvg	2	TRUE	0.00449741	5059	8.96119e-09	316953	TRUE	2.22997e-06	22.8462
rs921383	G	A	G	A	0.0723153	-0.0473311		0.615651	FALSE	FALSE	FALSE	CJRqIB	0.0272527	0.0824309	316953	Retinal Vascular Occlusion	TRUE	reported	11	0.0159706	7.72897e-06	7944	genus.unknowngenus.id.2041	TRUE	reported	cFIQvg	2	TRUE	0.00257494	7944	9.51651e-06	316953	TRUE	2.68549e-05	20.503

## Sheet: Table S6
Group	Outcome	Exposure	Method	nSNP	Beta	SE	pval	lo_ci	up_ci	OR	or_lci95	or_uci95
family	BacteroidalesS24.7group.id.11173	Early Age-related Macular Degeneration	Inverse variance weighted	8	0.0176271	0.0320825	0.582709	-0.0452545	0.0805088	1.01778	0.955754	1.08384
family	Oxalobacteraceae.id.2966	Early Age-related Macular Degeneration	Inverse variance weighted	8	-0.0209609	0.0397694	0.598152	-0.0989089	0.0569872	0.979257	0.905825	1.05864
genus	Oxalobacter.id.2978	Early Age-related Macular Degeneration	Inverse variance weighted	8	-0.0170992	0.0418843	0.683091	-0.0991924	0.064994	0.983046	0.905568	1.06715
genus	Parasutterella.id.2892	Early Age-related Macular Degeneration	Inverse variance weighted	8	0.0338399	0.0299111	0.257908	-0.0247858	0.0924655	1.03442	0.975519	1.09688
genus	unknowngenus.id.1000005479	Early Age-related Macular Degeneration	Inverse variance weighted	8	0.0176271	0.0320825	0.582709	-0.0452545	0.0805088	1.01778	0.955754	1.08384
phylum	Verrucomicrobia.id.3982	Early Age-related Macular Degeneration	Inverse variance weighted	8	-0.0136298	0.025724	0.596219	-0.0640489	0.0367893	0.986463	0.937959	1.03747
class	Gammaproteobacteria.id.3303	Disorders of Choroid and Retina	Inverse variance weighted	9	0.0543709	0.0309268	0.0787389	-0.00624565	0.114988	1.05588	0.993774	1.12186
family	ClostridialesvadinBB60group.id.11286	Disorders of Choroid and Retina	Inverse variance weighted	9	0.0153034	0.0382436	0.689041	-0.059654	0.0902608	1.01542	0.942091	1.09446
family	Rikenellaceae.id.967	Disorders of Choroid and Retina	Inverse variance weighted	9	0.0649962	0.0294461	0.0272936	0.00728181	0.122711	1.06716	1.00731	1.13056
genus	Anaerostipes.id.1991	Disorders of Choroid and Retina	Inverse variance weighted	9	-0.0200373	0.036761	0.585706	-0.0920887	0.0520142	0.980162	0.912024	1.05339
genus	Anaerotruncus.id.2054	Disorders of Choroid and Retina	Inverse variance weighted	9	0.0231844	0.0335245	0.48921	-0.0425236	0.0888924	1.02346	0.958368	1.09296
genus	Coprococcus3.id.11303	Disorders of Choroid and Retina	Inverse variance weighted	9	-0.0286514	0.0311062	0.357006	-0.0896196	0.0323167	0.971755	0.914279	1.03285
genus	Ruminiclostridium9.id.11357	Disorders of Choroid and Retina	Inverse variance weighted	9	-0.0156244	0.0302857	0.605924	-0.0749844	0.0437356	0.984497	0.927758	1.04471
genus	RuminococcaceaeUCG011.id.11368	Disorders of Choroid and Retina	Inverse variance weighted	9	0.0238378	0.0648656	0.713249	-0.103299	0.150975	1.02412	0.901857	1.16297
genus	unknowngenus.id.1000000073	Disorders of Choroid and Retina	Inverse variance weighted	9	0.0153034	0.0382436	0.689041	-0.059654	0.0902608	1.01542	0.942091	1.09446
genus	unknowngenus.id.2041	Disorders of Choroid and Retina	Inverse variance weighted	9	-0.0385832	0.0636339	0.544296	-0.163306	0.0861393	0.962152	0.849332	1.08996
phylum	Cyanobacteria.id.1500	Disorders of Choroid and Retina	Inverse variance weighted	9	0.0559103	0.0538981	0.29958	-0.0497299	0.161551	1.0575	0.951486	1.17533
class	Bacteroidia.id.912	Diabetic Retinopathy	Inverse variance weighted	13	0.00312839	0.0209087	0.881063	-0.0378527	0.0441094	1.00313	0.962855	1.0451
family	ClostridialesvadinBB60group.id.11286	Diabetic Retinopathy	Inverse variance weighted	13	-0.0081074	0.0198719	0.683287	-0.0470564	0.0308416	0.991925	0.954034	1.03132
genus	Dialister.id.2183	Diabetic Retinopathy	Inverse variance weighted	13	-0.00773364	0.0220146	0.725366	-0.0508822	0.0354149	0.992296	0.950391	1.03605
genus	genus..Eubacteriumeligensgroup.id.14372	Diabetic Retinopathy	Inverse variance weighted	13	0.00337342	0.0189585	0.858772	-0.0337852	0.0405321	1.00338	0.966779	1.04137
genus	Gordonibacter.id.821	Diabetic Retinopathy	Inverse variance weighted	12	0.0128717	0.0360171	0.72081	-0.0577218	0.0834652	1.01295	0.943913	1.08705
genus	RuminococcaceaeUCG003.id.11361	Diabetic Retinopathy	Inverse variance weighted	13	-0.00663734	0.0170344	0.696801	-0.0400248	0.0267502	0.993385	0.960766	1.02711
genus	unknowngenus.id.1000000073	Diabetic Retinopathy	Inverse variance weighted	13	-0.0081074	0.0198719	0.683287	-0.0470564	0.0308416	0.991925	0.954034	1.03132
genus	unknowngenus.id.1868	Diabetic Retinopathy	Inverse variance weighted	13	-0.0374732	0.0200367	0.0614521	-0.076745	0.00179872	0.96322	0.926126	1.0018
genus	unknowngenus.id.2041	Diabetic Retinopathy	Inverse variance weighted	13	0.0253428	0.0227562	0.265423	-0.0192594	0.0699449	1.02567	0.980925	1.07245
order	Bacteroidales.id.913	Diabetic Retinopathy	Inverse variance weighted	13	0.00312839	0.0209087	0.881063	-0.0378527	0.0441094	1.00313	0.962855	1.0451
genus	Flavonifractor.id.2059	Retinal Detachments & Breaks	Inverse variance weighted	2	0.0298828	0.204579	0.883866	-0.371091	0.430857	1.03033	0.689981	1.53858
genus	Intestinibacter.id.11345	Retinal Detachments & Breaks	Inverse variance weighted	2	0.0921394	0.0707814	0.193003	-0.0465922	0.230871	1.09652	0.954476	1.2597
genus	Ruminiclostridium9.id.11357	Retinal Detachments & Breaks	Inverse variance weighted	2	0.0112971	0.0606917	0.852336	-0.107659	0.130253	1.01136	0.897934	1.13912
genus	unknowngenus.id.2041	Retinal Detachments & Breaks	Inverse variance weighted	2	0.0227855	0.0877783	0.795188	-0.14926	0.194831	1.02305	0.861345	1.21511
genus	Anaerotruncus.id.2054	Retinal Vascular Occlusion	Inverse variance weighted	0
genus	Butyricicoccus.id.2055	Retinal Vascular Occlusion	Inverse variance weighted	0
genus	Butyricimonas.id.945	Retinal Vascular Occlusion	Inverse variance weighted	0
genus	Clostridiumsensustricto1.id.1873	Retinal Vascular Occlusion	Inverse variance weighted	0
genus	genus..Ruminococcusgnavusgroup.id.14376	Retinal Vascular Occlusion	Inverse variance weighted	0
genus	Gordonibacter.id.821	Retinal Vascular Occlusion	Inverse variance weighted	0
genus	Howardella.id.2000	Retinal Vascular Occlusion	Inverse variance weighted	0
genus	LachnospiraceaeUCG010.id.11330	Retinal Vascular Occlusion	Inverse variance weighted	0
genus	Phascolarctobacterium.id.2168	Retinal Vascular Occlusion	Inverse variance weighted	0
genus	Ruminiclostridium9.id.11357	Retinal Vascular Occlusion	Inverse variance weighted	0
genus	unknowngenus.id.2041	Retinal Vascular Occlusion	Inverse variance weighted	0
family	Alcaligenaceae.id.2875	Visual Impairment	Inverse variance weighted	3	-0.019055	0.0334528	0.568942	-0.0846225	0.0465124	0.981125	0.918859	1.04761
genus	Bifidobacterium.id.436	Visual Impairment	Inverse variance weighted	3	0.0402067	0.0347795	0.247662	-0.0279611	0.108374	1.04103	0.972426	1.11447
metabolites	Carnitine levels	AMD	Inverse variance weighted	8	0.0265957	0.0307854	0.387639	-0.0337436	0.086935	1.02695	0.966819	1.09083
metabolites	Glycerate levels	AMD	Inverse variance weighted	8	0.00198761	0.0318903	0.950303	-0.0605174	0.0644926	1.00199	0.941277	1.06662
metabolites	Glycerate levels	blind	Inverse variance weighted	3	0.0422054	0.0458088	0.356875	-0.04758	0.131991	1.04311	0.953534	1.1411
metabolites	Mannitol/sorbitol levels	dcr	Inverse variance weighted	11	0.051966	0.0462341	0.261024	-0.0386529	0.142585	1.05334	0.962085	1.15325

## Sheet: Table S7
Multivariable	Exposure	Outcome	nSNP	Beta	SE	pval	lo_ci	up_ci	OR	or_lci95	or_uci95	Conditional_F_stastistics
no confounder	family.Oxalobacteraceae.id.2966	Early Age-related Macular Degeneration	14	0.105398	0.0424854	0.0131085	0.0221267	0.18867	1.11115	1.02237	1.20764
with alcohol intake frequency	family.Oxalobacteraceae.id.2966	Early Age-related Macular Degeneration	8	0.104237	0.0384057	0.00664529	0.0289623	0.179513	1.10986	1.02939	1.19663	1.51436
with BMI	family.Oxalobacteraceae.id.2966	Early Age-related Macular Degeneration	3	0.0351303	0.0307409	0.253127	-0.0251218	0.0953824	1.03575	0.975191	1.10008	1.05409
no confounder	Glycerate levels	Early Age-related Macular Degeneration	17	0.104763	0.0504944	0.0380109	0.0057936	0.203731	1.11045	1.00581	1.22597
with alcohol intake frequency	Glycerate levels	Early Age-related Macular Degeneration	8	-0.00792937	0.0477233	0.868037	-0.101467	0.0856084	0.992102	0.903511	1.08938	1.78945
with BMI	Glycerate levels	Early Age-related Macular Degeneration	1	0.0932733	0.039144	0.0171803	0.0165511	0.169996	1.09776	1.01669	1.1853	1.08034
no confounder	Carnitine levels	Early Age-related Macular Degeneration	17	-0.0610598	0.0284125	0.0316309	-0.116748	-0.00537122	0.940767	0.889809	0.994643
with alcohol intake frequency	Carnitine levels	Early Age-related Macular Degeneration	9	-0.0356936	0.028659	0.212963	-0.0918652	0.020478	0.964936	0.912228	1.02069	4.80236
with BMI	Carnitine levels	Early Age-related Macular Degeneration	5	-0.0567864	0.0273139	0.0376146	-0.110322	-0.00325117	0.944796	0.895546	0.996754	2.20435
no confounder	family.Rikenellaceae.id.967	Disorders of Choroid and Retina	16	-0.11265	0.043063	0.0088986	-0.197053	-0.0282461	0.893464	0.821147	0.972149
with alcohol intake frequency	family.Rikenellaceae.id.967	Disorders of Choroid and Retina	7	-0.0435996	0.0458863	0.342028	-0.133537	0.0463375	0.957337	0.874995	1.04743	1.53143
with BMI	family.Rikenellaceae.id.967	Disorders of Choroid and Retina	3	-0.0942556	0.0353259	0.00762645	-0.163494	-0.0250169	0.91005	0.849171	0.975293	1.12174
no confounder	genus.Dialister.id.2183	Diabetic Retinopathy	11	0.168714	0.0774852	0.0294532	0.0168428	0.320585	1.18378	1.01699	1.37793
with alcohol intake frequency	genus.Dialister.id.2183	Diabetic Retinopathy	3	0.209308	0.0920196	0.0229301	0.0289491	0.389666	1.23282	1.02937	1.47649	1.28213
with BMI	genus.Dialister.id.2183	Diabetic Retinopathy	1	-0.0253843	0.057401	0.658325	-0.13789	0.0871218	0.974935	0.871194	1.09103	1.02954
no confounder	genus.Anaerotruncus.id.2054	Retinal Vascular Occlusion	13	-0.129491	0.0637926	0.042369	-0.254525	-0.00445766	0.878542	0.775285	0.995552
with alcohol intake frequency	genus.Anaerotruncus.id.2054	Retinal Vascular Occlusion	5	-0.275182	0.127423	0.0308035	-0.524931	-0.0254337	0.759434	0.591596	0.974887	1.33985
with BMI	genus.Anaerotruncus.id.2054	Retinal Vascular Occlusion	1	0.0222584	0.0943748	0.813549	-0.162716	0.207233	1.02251	0.849832	1.23027	1.03936
no confounder	genus.Butyricimonas.id.945	Retinal Vascular Occlusion	13	-0.294833	0.122208	0.0158409	-0.53436	-0.0553063	0.744656	0.586044	0.946195
with alcohol intake frequency	genus.Butyricimonas.id.945	Retinal Vascular Occlusion	7	-0.24261	0.0988311	0.0140964	-0.436319	-0.0489014	0.784577	0.646411	0.952275	1.55568
with BMI	genus.Butyricimonas.id.945	Retinal Vascular Occlusion	1	-0.0895073	0.0767568	0.243567	-0.239951	0.0609359	0.914382	0.786667	1.06283	1.05008
